# Supplementary material for: Genome-wide identification and expression analysis of phosphate-sensing SPX proteins in oats
Source: Front Genet. 2024 Nov 20;15:1469704. doi: 10.3389/fgene.2024.1469704 (PMC11614802; doi:10.3389/fgene.2024.1469704)
Supplement: Supplementary file 1 [file DataSheet1.zip]

Archive with 5 entries (4 files):
- Supplementary files/
- Supplementary files/Fig.S1.tif
- Supplementary files/Fig.S2 .tif
- Supplementary files/Fig.S3.tif
- Supplementary files/Supplementary Table.xlsx
