# Supplementary material for: Genome-wide identification and expression analysis of phosphate-sensing SPX proteins in oats
Source: Front Genet. 2024 Nov 20;15:1469704. doi: 10.3389/fgene.2024.1469704 (PMC11614802; doi:10.3389/fgene.2024.1469704)
Supplement: Supplementary file 1 [file DataSheet1.zip › Supplementary files/Supplementary Table.xlsx]

## Sheet: S1 Primers
Primers for qRT-PCR
Gene Name	Primer sequences
AsSPX4-2C-F	ACCGTCTGTGAAGGTCCAAC
AsSPX4-2C-R	TATGCCGATCAGAACCATGA
AsSPX8-4A-F	CCTCATCTTGCGACACAGAA
AsSPX8-4A-R	TCAAGGACAACGAGCTCTCA
AsSPX9-4C-F	CCGTCTGCCCTTTATTCAAA
AsSPX9-4C-R	TGGAATGCATCTGCTGCTAC
AsSPX18-5D-F	CCGAGCTGATGGCTTTCTAC
AsSPX18-5D-R	ACTTCAGCCCATCAACAACC
Oat-18S-F	GTGACGGGTGACGGAGAATT
Oat-18S-R	GACACTAATGCGCCCGGTAT

## Sheet: S2 BasicCharacteristicFeatures
Basic Characteristic Features of AsSPX
							Protein Information			Physical Position
Gene Name	Gene ID in Oat_OT3098_v2	the Longest Transcript	Number of Coding Exon	Subcellular Localization Prediction	Orientation	Numerber of Transcript	Length（aa）	Molecular Weight(g/mol)	PI	Chrom No.	Start position (bp) to End position (bp)
AsSPX1-2A	AVESA.00001b.r3.2Ag0001833	AVESA.00001b.r3.2Ag0001833.1	10	PlasmaMembrane	F	9	696	77552.4	6.06	2A	369916289-369922365
AsSPX2-2A	AVESA.00001b.r3.2Ag0002494	AVESA.00001b.r3.2Ag0002494.1	3	Nucleus. Cytoplasmic	R	2	368	41657.6	7.22	2A	417544481-417548323
AsSPX3-2C	AVESA.00001b.r3.2Cg0000290	AVESA.00001b.r3.2Cg0000290.1	2	Cytoplasmic.Mitochondrial	F	1	246	27603.9	7.08	2C	33820644-33821846
AsSPX4-2C	AVESA.00001b.r3.2Cg0002533	AVESA.00001b.r3.2Cg0002533.1	10	PlasmaMembrane	F	10	696	77571.4	6.05	2C	525156169-525161935
AsSPX5-2D	AVESA.00001b.r3.2Dg0000318	AVESA.00001b.r3.2Dg0000318.1	14	PlasmaMembrane	R	4	851	96977	9.05	2D	35541401-35546384
AsSPX6-2D	AVESA.00001b.r3.2Dg0001755	AVESA.00001b.r3.2Dg0001755.1	10	PlasmaMembrane	F	11	696	77533.4	6.2	2D	165236111-165242424
AsSPX7-4A	AVESA.00001b.r3.4Ag0001061	AVESA.00001b.r3.4Ag0001061.1	4	Nuclear	R	5	358	40167	8.95	4A	253733846-253739005
AsSPX8-4A	AVESA.00001b.r3.4Ag0002003	AVESA.00001b.r3.4Ag0002003.1	2	Nuclear	R	3	198	21828.3	5.28	4A	314996720-314999978
AsSPX9-4C	AVESA.00001b.r3.4Cg0001505	AVESA.00001b.r3.4Cg0001505.1	3	Nuclear.Cytoplasmic	F	3	318	36381.5	6.27	4C	124037831-124041704
AsSPX10-4C	AVESA.00001b.r3.4Cg0002788	AVESA.00001b.r3.4Cg0002788.1	1	PlasmaMembrane	F	2	136	15185.9	8.79	4C	517031694-517033179
AsSPX11-4D	AVESA.00001b.r3.4Dg0001423	AVESA.00001b.r3.4Dg0001423.1	6	Nuclear	R	11	340	39040.2	8	4D	283421415-283426526
AsSPX12-4D	AVESA.00001b.r3.4Dg0002356	AVESA.00001b.r3.4Dg0002356.1	2	Nuclear	R	2	198	21724.3	5.27	4D	338828171-338831236
AsSPX13-5A	AVESA.00001b.r3.5Ag0000953	AVESA.00001b.r3.5Ag0000953.1	2	Cytoplasmic	F	1	250	28136.6	6.87	5A	91513106-91514270
AsSPX14-5A	AVESA.00001b.r3.5Ag0002994	AVESA.00001b.r3.5Ag0002994.1	7	PlasmaMembrane	R	4	705	77881.7	5.65	5A	461742044-461746377
AsSPX15-5C	AVESA.00001b.r3.5Cg0003321	AVESA.00001b.r3.5Cg0003321.1	10	PlasmaMembrane	F	9	701	77817.8	5.94	5C	604624610-604631739
AsSPX16-5D	AVESA.00001b.r3.5Dg0000540	AVESA.00001b.r3.5Dg0000540.1	2	Cytoplasmic	F	1	250	28165.6	6.87	5D	60370244-60371346
AsSPX17-5D	AVESA.00001b.r3.5Dg0002494	AVESA.00001b.r3.5Dg0002494.1	7	PlasmaMembrane	R	5	705	77955.7	5.51	5D	411673043-411677336
AsSPX18-5D	AVESA.00001b.r3.5Dg0002895	AVESA.00001b.r3.5Dg0002895.2	6	Nuclear.Extracellular	F	3	333	37887	8.89	5D	441808761-441813139
AsSPX19-6A	AVESA.00001b.r3.6Ag0000326	AVESA.00001b.r3.6Ag0000326.1	2	Cytoplasmic.Mitochondrial	F	2	225	25752.3	7.32	6A	43562562-43565813
AsSPX20-6A	AVESA.00001b.r3.6Ag0001191	AVESA.00001b.r3.6Ag0001191.1	10	PlasmaMembrane	R	17	697	77466.3	6.3	6A	256639724-256646245
AsSPX21-6A	AVESA.00001b.r3.6Ag0002020	AVESA.00001b.r3.6Ag0002020.1	15	PlasmaMembrane	F	13	808	90883.1	9.33	6A	327735398-327740516
AsSPX22-6A	AVESA.00001b.r3.6Ag0002021	AVESA.00001b.r3.6Ag0002021.1	11	PlasmaMembrane	R	5	591	64398.3	9.42	6A	327793126-327798570
AsSPX23-6A	AVESA.00001b.r3.6Ag0002023	AVESA.00001b.r3.6Ag0002023.1	12	PlasmaMembrane	R	5	589	67189.5	9.62	6A	327814381-327819503
AsSPX24-6A	AVESA.00001b.r3.6Ag0002472	AVESA.00001b.r3.6Ag0002472.1	2	Cytoplasmic.Mitochondrial	R	1	248	27740.1	7.04	6A	374479724-374480989
AsSPX25-6A	AVESA.00001b.r3.6Ag0002806	AVESA.00001b.r3.6Ag0002806.1	1	Extracellular.PlasmaMembrane	F	1	131	14709.1	9.49	6A	405045121-405047985
AsSPX26-6C	AVESA.00001b.r3.6Cg0001014	AVESA.00001b.r3.6Cg0001014.1	15	PlasmaMembrane	F	7	800	90307.5	9.33	6C	101368068-101374129
AsSPX27-6C	AVESA.00001b.r3.6Cg0001016	AVESA.00001b.r3.6Cg0001016.1	15	PlasmaMembrane	R	3	813	91845.4	9.38	6C	101482249-101487232
AsSPX28-6C	AVESA.00001b.r3.6Cg0001017	AVESA.00001b.r3.6Cg0001017.1	14	PlasmaMembrane	R	5	787	88920.1	9.49	6C	101522588-101527727
AsSPX29-6C	AVESA.00001b.r3.6Cg0002096	AVESA.00001b.r3.6Cg0002096.1	1	Nuclear	R	1	175	19729.8	6.32	6C	232463507-232467428
AsSPX30-6C	AVESA.00001b.r3.6Cg0003187	AVESA.00001b.r3.6Cg0003187.1	10	PlasmaMembrane	R	15	692	77006.7	6.1	6C	558744761-558750463
AsSPX31-6D	AVESA.00001b.r3.6Dg0000044	AVESA.00001b.r3.6Dg0000044.1	2	Cytoplasmic.Mitochondrial	F	2	225	25640.2	7.3	6D	5303031-5306338
AsSPX32-6D	AVESA.00001b.r3.6Dg0000875	AVESA.00001b.r3.6Dg0000875.3	10	PlasmaMembrane	R	10	697	77516.3	6.3	6D	221377558-221383377
AsSPX33-6D	AVESA.00001b.r3.6Dg0001684	AVESA.00001b.r3.6Dg0001684.2	12	PlasmaMembrane	F	16	591	67462.9	9.67	6D	288014825-288020075
AsSPX34-6D	AVESA.00001b.r3.6Dg0001686	AVESA.00001b.r3.6Dg0001686.1	15	PlasmaMembrane	R	2	799	89767.8	9.35	6D	288106202-288111742
AsSPX35-6D	AVESA.00001b.r3.6Dg0001688	AVESA.00001b.r3.6Dg0001688.1	12	PlasmaMembrane	R	11	591	67468.9	9.6	6D	288116721-288122044
AsSPX36-7A	AVESA.00001b.r3.7Ag0000658	AVESA.00001b.r3.7Ag0000658.1	10	PlasmaMembrane	F	10	701	77740.7	5.74	7A	57873546-57881043
AsSPX37-7A	AVESA.00001b.r3.7Ag0001417	AVESA.00001b.r3.7Ag0001417.1	14	PlasmaMembrane	R	4	831	94966.9	9.07	7A	117152033-117156544
AsSPX38-7C	AVESA.00001b.r3.7Cg0000254	AVESA.00001b.r3.7Cg0000254.1	3	Nuclear	F	3	366	40740.4	7.24	7C	23736534-23739107
AsSPX39-7C	AVESA.00001b.r3.7Cg0001252	AVESA.00001b.r3.7Cg0001252.1	4	Extracellular.Nuclear	F	10	315	35792.7	7.38	7C	94000502-94005770
AsSPX40-7D	AVESA.00001b.r3.7Dg0000405	AVESA.00001b.r3.7Dg0000405.1	14	PlasmaMembrane	R	3	854	97379.4	9	7D	33294168-33299197
AsSPX41-7D	AVESA.00001b.r3.7Dg0002111	AVESA.00001b.r3.7Dg0002111.1	3	Cytoplasmic.Nuclear	R	2	356	40357.1	6.31	7D	408864037-408868061
AsSPX42-7D	AVESA.00001b.r3.7Dg0003486	AVESA.00001b.r3.7Dg0003486.1	10	PlasmaMembrane	R	9	701	77752.8	5.74	7D	517617914-517625359

## Sheet: S3 Functional Motifs
Functional Motifs
Motif	Family	Seq ID	Position	Strand	p-value	q-value	Matched sequence	Motif	Protein sequence
Traes_6DS_2B2F9C290	C2H2	AVESA.00001b.r3.2Ag0001833.1	318~336	+	1.31e-08	2.45e-05	CTTCTTCTTCCTCCTCCGC	Motif 1	LKFSSLNATGLRKILKKFDKRTG
Traes_6DS_2B2F9C290	C2H2	AVESA.00001b.r3.2Ag0001833.1	265~283	+	3.34e-08	4.17e-05	CACCTCCCTCCTCCTCCTC	Motif 2	RHMEFAACYFMAGSFRANPYGTCTNSQNYKHLAYVISFLPYYWRAMQCLR
Traes_2BL_EBA73F94F	AP2	AVESA.00001b.r3.2Ag0001833.1	603~622	+	4.05e-08	0.000152	AAGGAAAAAAAAGAAACAGA	Motif 3	HTFLYGCNLFIWKPTRIBYNFIFDFAPTT
TRAES3BF099600130CFD_g	bZIP	AVESA.00001b.r3.2Ag0002494.1	168~185	-	1.49e-07	0.000587	ATATGGAGACGTGTCACA	Motif 4	FWMSMVIISSSGATVYQLYWDFVKDWGFFTPKSKNLWLRDDLILKNKSIY
Traes_6BL_7C6B17284	MIKC_MADS	AVESA.00001b.r3.2Ag0002494.1	418~436	-	4.29e-07	0.0013	TTAGCAAAAATGGAAATAT	Motif 5	LEIIRRGHWNFYRLENEHLNNVGKFRAVKTVPLPFRELETD
Traes_6BL_2F2381640	MYB_related	AVESA.00001b.r3.2Cg0000290.1	1348~1361	+	2.32e-07	0.000868	TCAAAAATATCTAA	Motif 6	DAAPVEKEFSRLLDDZJEKVNLFYLEQZGELA
Traes_6DS_2B2F9C290	C2H2	AVESA.00001b.r3.2Cg0002533.1	340~358	+	4.86e-10	1.82e-06	CTTCTTCTTCCTCCTCCTC	Motif 7	ELFSQKVKRSSFSTSDKVLQLVDEVESLFLKHFAGNDKMVAMKYLKPQQP
Traes_1AL_6B108514B	MIKC_MADS	AVESA.00001b.r3.2Cg0002533.1	48~68	-	8.27e-08	0.000154	TCTCCTTTTCTTTCGTTTTCT	Motif 8	TVLJIGRJLCGLGSARAVNRRYISDCVPLKIRLQASAGFVSASALGMACG
Traes_6DS_2B2F9C290	C2H2	AVESA.00001b.r3.2Dg0001755.1	280~298	+	3.34e-08	0.000126	CACCTCCCTCCTCCTCCTC
Traes_2BL_EBA73F94F	AP2	AVESA.00001b.r3.2Dg0001755.1	600~619	+	4.05e-08	0.000152	AAGGAAAAAAAAGAAACAGA
Traes_6DS_2B2F9C290	C2H2	AVESA.00001b.r3.2Dg0001755.1	336~354	+	7.2e-08	0.000136	CTTCTTCCTCCTCTGCCAC
Traes_1AL_A9FB6BF52	ERF	AVESA.00001b.r3.2Dg0000318.1	1740~1760	-	1.35e-08	5.33e-05	GGTGGCGATGGTGGAGGTGGT
Traes_4DL_AE5093871	BBR-BPC	AVESA.00001b.r3.2Dg0000318.1	1846~1869	+	3.96e-08	0.000137	GGGAGAAAGACAGGGAGAGGAAGA
Traes_7DL_68B814464	bZIP	AVESA.00001b.r3.4Ag0001061.1	1248~1262	+	4.63e-06	0.0184	TACGCTGACGTGACG
Traes_5BL_9627436AE	MIKC_MADS	AVESA.00001b.r3.4Ag0001061.1	311~323	+	4.8e-06	0.0191	CCAAAAAAGGTTA
Traes_5BL_FBC7AF288	ERF	AVESA.00001b.r3.4Ag0001061.1	1631~1658	+	6.93e-06	0.0256	AGCTCTCAGCCGCCGTAGCTCGCTAAGA
Traes_4AL_273ACCFFD	bZIP	AVESA.00001b.r3.4Ag0001061.1	218~229	+	7.78e-06	0.0309	ATGACAGCTCTT
TRAES3BF014900010CFD_g	TCP	AVESA.00001b.r3.4Ag0001061.1	1576~1585	-	8.76e-06	0.0319	CTGGGCCCAC
Traes_6DS_2B2F9C290	C2H2	AVESA.00001b.r3.4Ag0002003.1	138~156	+	8.27e-07	0.00319	GTTCTTCCTCATCCTTCTC
Traes_6BL_2F2381640	MYB_related	AVESA.00001b.r3.4Cg0001505.1	1426~1439	-	1.02e-06	0.00341	ACGAAAATATCTTT
Traes_5DL_96F9EED93	HD-ZIP	AVESA.00001b.r3.4Cg0001505.1	928~937	-	2.28e-06	0.00827	GACCAATCAA
TRAES3BF008800180CFD_g	Dof	AVESA.00001b.r3.4Cg0001505.1	1777~1786	-	3.68e-06	0.0133	AAAAAAGTGA
Traes_6DL_88DFCF552	C2H2	AVESA.00001b.r3.4Cg0001505.1	415~425	-	5.03e-06	0.0191	AAGTGAAGTTA
Traes_4DL_AE5093871	BBR-BPC	AVESA.00001b.r3.4Cg0001505.1	1789~1812	+	6.4e-06	0.0173	TAGATAGATAGAAAAGGAAGGGGG
Traes_5DL_EB47672ED	G2-like	AVESA.00001b.r3.4Cg0001505.1	1908~1920	-	6.64e-06	0.0236	AGCGGAATATTCG
Traes_5BL_1AE458202	G2-like	AVESA.00001b.r3.4Cg0001505.1	984~994	+	7.67e-06	0.0268	CTAAAGATTCT
Traes_2BL_9CD6E043A	ERF	AVESA.00001b.r3.4Cg0001505.1	1975~1994	+	8.91e-06	0.0353	CATCACCCCATCCGCCGCAA
Traes_1AL_2CAAB9D4A	Dof	AVESA.00001b.r3.4Cg0001505.1	419~429	-	9.61e-06	0.0341	TAAAAAGTGAA
Traes_4AS_48979CBE1	BBR-BPC	AVESA.00001b.r3.4Cg0001505.1	1950~1973	-	9.72e-06	0.0174	AATAGAGGGGAAAGGGAAGGGAGA
TRAES3BF084400010CFD_g	LBD	AVESA.00001b.r3.4Cg0002788.1	1915~1935	-	2.3e-08	8.95e-05	GCGCCGCCGCCTTGGCCGCCG
Traes_5BL_FBC7AF288	ERF	AVESA.00001b.r3.4Cg0002788.1	1911~1938	-	5.71e-08	0.000109	CCGGCGCCGCCGCCTTGGCCGCCGCAGC
Traes_6DS_2B2F9C290	C2H2	AVESA.00001b.r3.4Dg0002356.1	98~116	+	4.82e-11	1.86e-07	CTTCTTCCTCCTCCTCCTC
Traes_6DS_2B2F9C290	C2H2	AVESA.00001b.r3.4Dg0002356.1	273~291	+	4.83e-09	4.66e-06	CTTCCTCATCCTTCTCCTC
Traes_6DS_2B2F9C290	C2H2	AVESA.00001b.r3.4Dg0001423.1	165~183	+	1.68e-11	6.35e-08	CCTCCTCCTCATCCTCCTC
Traes_2BL_EBA73F94F	AP2	AVESA.00001b.r3.4Dg0001423.1	345~364	-	7.93e-09	3.03e-05	AAGAAAGAAAGAAAGAAAGA
Traes_1AL_6B108514B	MIKC_MADS	AVESA.00001b.r3.4Dg0001423.1	345~365	+	2.11e-08	8e-05	TCTTTCTTTCTTTCTTTCTTA
Traes_3AS_E01675F4E	Nin-like	AVESA.00001b.r3.4Dg0001423.1	696~710	-	3.76e-08	0.000149	ATTTGACTTTTCAGA
TRAES3BF142600060CFD_g	MYB	AVESA.00001b.r3.5Ag0000953.1	567~579	+	4.85e-07	0.00176	TTTAAAACCGTTA
Traes_1AL_A9FB6BF52	ERF	AVESA.00001b.r3.5Ag0000953.1	326~346	-	6.44e-07	0.00255	GTTAGTGGTGGTGGTGGAGAA
Traes_5AL_315285EFC	Nin-like	AVESA.00001b.r3.5Ag0002994.1	813~827	-	4.22e-08	0.000168	GCAGCAGCAGGAGCA
TRAES3BF091700010CFD_g	GATA	AVESA.00001b.r3.5Cg0003321.1	162~174	-	1.35e-08	5.37e-05	TCGATCGGATCAG
TRAES3BF064300010CFD_g	C2H2	AVESA.00001b.r3.5Cg0003321.1	1133~1152	-	2.54e-08	0.0001	CAGAAAATGACAAAAAAAAA
TRAES3BF063000030CFD_g	MYB	AVESA.00001b.r3.5Dg0000540.1	545~557	+	4.85e-07	0.00179	TTTAAAACCGTTA
Traes_4DL_AE5093871	BBR-BPC	AVESA.00001b.r3.5Dg0002895.2	1634~1657	-	3.07e-08	0.000118	ATGGCAGAGAGAGAGAGAGAGATT
Traes_5AL_315285EFC	Nin-like	AVESA.00001b.r3.5Dg0002494.1	848~862	-	4.22e-08	0.000168	GCAGCAGCAGGAGCA
Traes_2BL_9CD6E043A	ERF	AVESA.00001b.r3.6Ag0002023.1	763~782	+	7.56e-08	0.000145	CACCACCACCACTACCACCA
Traes_2BL_EBA73F94F	AP2	AVESA.00001b.r3.6Ag0002021.1	136~155	-	7.75e-10	2.89e-06	AAAGAAGAAAAGAAGAGAAA
Traes_1AL_6B108514B	MIKC_MADS	AVESA.00001b.r3.6Ag0002021.1	128~148	+	5.05e-08	9.69e-05	TCTCTTTGTTTCTCTTCTTTT
Traes_7AL_EA6F4FFDE	GATA	AVESA.00001b.r3.6Ag0002020.1	531~549	-	5.29e-09	2.04e-05	AATCATCATCATCGTCATC
Traes_2BL_EBA73F94F	AP2	AVESA.00001b.r3.6Ag0002020.1	1268~1287	-	1.43e-08	5.27e-05	AGGAAAGAGAAAGAGAGAAG
Traes_4BL_7911992DE	Dof	AVESA.00001b.r3.6Ag0001191.1	421~441	+	7.06e-07	0.0026	TCTGCTTTTTATCTTTTGATT
Traes_2AL_F24D031AA	ERF	AVESA.00001b.r3.6Ag0002806.1	280~300	+	3.12e-08	0.000119	ACCGCCGCCGTCACCCGCGCT
Traes_6DS_2B2F9C290	C2H2	AVESA.00001b.r3.6Ag0002806.1	1001~1019	+	5.53e-08	0.000101	CGGCCTCCCCCTCCTCCTC
Traes_5BL_FBC7AF288	ERF	AVESA.00001b.r3.6Ag0000326.1	127~154	+	1.5e-08	5.88e-05	CCCCTTCCGCCGCCGCTTTCGTCGACCA
TRAES3BF084400010CFD_g	LBD	AVESA.00001b.r3.6Ag0000326.1	118~138	+	3.6e-08	0.000142	TAGTCGCCGCCCCTTCCGCCG
Traes_4BL_7911992DE	Dof	AVESA.00001b.r3.6Ag0002472.1	447~467	-	3.83e-07	0.00141	TTCACTTTTTACCCTTTACTT
TRAES3BF014900010CFD_g	TCP	AVESA.00001b.r3.6Cg0002096.1	837~846	+	4.83e-06	0.0192	GTGGGACCAC
Traes_5AL_B65EF5518	EIL	AVESA.00001b.r3.6Cg0002096.1	1518~1538	-	4.88e-06	0.0168	CTGTGCAGGTACATGCTACTT
Traes_5BL_1AE458202	G2-like	AVESA.00001b.r3.6Cg0002096.1	819~829	+	6.41e-06	0.0219	TGAAAGATTCC
Traes_5DL_1868E2A6C	MYB	AVESA.00001b.r3.6Cg0002096.1	1473~1487	+	6.43e-06	0.0227	AAGAAATTTGGTAAA
Traes_5BL_7F56360BF	C2H2	AVESA.00001b.r3.6Cg0002096.1	124~134	-	7.69e-06	0.0284	CACTTACACTA
Traes_1AL_297FBF3A3	MYB_related	AVESA.00001b.r3.6Cg0002096.1	903~917	+	8.17e-06	0.0269	TATATCTTATCTATA
Traes_4BS_929E7B27B	CPP	AVESA.00001b.r3.6Cg0002096.1	1087~1099	+	8.89e-06	0.0286	ACAAATTTTACAA
Traes_7BS_13A10F9A4	bHLH	AVESA.00001b.r3.6Cg0002096.1	894~903	+	9.23e-06	0.0174	TGCACGTGCT
Traes_5AL_B65EF5518	EIL	AVESA.00001b.r3.6Cg0003187.1	1303~1323	+	4.49e-07	0.00154	GTGTGTAGGTTCATAGAGGTT
Traes_6DL_EF6D5D4FA	Dof	AVESA.00001b.r3.6Cg0003187.1	315~335	-	5e-07	0.00187	AAAAGATATAAAAAGCAGATA
Traes_5AL_B65EF5518	EIL	AVESA.00001b.r3.6Cg0003187.1	1348~1368	+	8.14e-07	0.00154	TTGTCTAGATACATTTCCTTC
Traes_7DS_433704E8E	ERF	AVESA.00001b.r3.6Cg0001014.1	1978~1996	+	2.05e-07	0.000809	GGACGGAGGCGGCGGAAGA
Traes_5BL_7F56360BF	C2H2	AVESA.00001b.r3.6Cg0001014.1	88~98	+	2.18e-07	0.000861	CACTCTCACTC
Traes_2BL_EBA73F94F	AP2	AVESA.00001b.r3.6Cg0001014.1	979~998	+	2.73e-07	0.00104	CAGGAAGAAAAGAAAAAAAA
Traes_1AL_6B108514B	MIKC_MADS	AVESA.00001b.r3.6Cg0001014.1	980~1000	-	3.38e-07	0.0013	CGTTTTTTTTCTTTTCTTCCT
Traes_5AL_315285EFC	Nin-like	AVESA.00001b.r3.6Cg0001014.1	1673~1687	+	3.88e-07	0.00154	GCAGCAGCAGCTAGC
Traes_1AL_A9FB6BF52	ERF	AVESA.00001b.r3.6Cg0001017.1	1695~1715	-	5.24e-08	0.000204	GGTGGTGGTAGTGGTGGTGCT
Traes_4DL_AE5093871	BBR-BPC	AVESA.00001b.r3.6Cg0001017.1	1799~1822	-	7.14e-08	0.000265	GAGAGAGGGAGAGAGAAGAGAAGC
Traes_5BL_F258582BB	GATA	AVESA.00001b.r3.6Cg0001016.1	1517~1535	+	4.33e-07	0.00161	GATCATCAGCATGAGCATC
Traes_4BL_7911992DE	Dof	AVESA.00001b.r3.6Cg0001016.1	1741~1761	+	4.75e-07	0.0017	TTGGCTTTTTTTTTCTGTTTT
Traes_1AL_6B108514B	MIKC_MADS	AVESA.00001b.r3.6Cg0001016.1	1744~1764	+	9.58e-07	0.00364	GCTTTTTTTTTCTGTTTTCTA
Traes_5BL_FBC7AF288	ERF	AVESA.00001b.r3.6Dg0001684.2	1100~1127	-	2.99e-09	1.05e-05	CCATATCCGCCGCCGCCGCTCTCCCCGC
TRAES3BF084400010CFD_g	LBD	AVESA.00001b.r3.6Dg0001684.2	1098~1118	-	1.42e-08	5.34e-05	CCGCCGCCGCTCTCCCCGCCG
Traes_4BL_7911992DE	Dof	AVESA.00001b.r3.6Dg0001684.2	156~176	+	1.97e-08	7.71e-05	TTCTCTTTTTCTCTTTTCTCT
Traes_2BL_EBA73F94F	AP2	AVESA.00001b.r3.6Dg0001684.2	157~176	-	1.97e-08	3.85e-05	AGAGAAAAGAGAAAAAGAGA
Traes_1AL_6B108514B	MIKC_MADS	AVESA.00001b.r3.6Dg0001684.2	155~175	+	3.06e-08	0.000117	CTTCTCTTTTTCTCTTTTCTC
Traes_4BL_7911992DE	Dof	AVESA.00001b.r3.6Dg0000875.3	446~466	+	8.79e-07	0.00321	TCTGCTTTTTTATCTTTTGAT
Traes_5AL_B65EF5518	EIL	AVESA.00001b.r3.6Dg0000044.1	914~934	-	3.95e-08	0.000147	GTGTCTAGATTCATTTGAACC
Traes_5BL_AAC9C7238	bHLH	AVESA.00001b.r3.6Dg0001688.1	1933~1947	-	2.47e-07	0.000935	CACGTGCCCCGCGCG
Traes_2BL_EBA73F94F	AP2	AVESA.00001b.r3.6Dg0001686.1	29~48	-	4.39e-09	1.63e-05	AAAGAAGAAAATAAGAGAAA
Traes_1AL_1B5F51626	MIKC_MADS	AVESA.00001b.r3.6Dg0001686.1	38~51	-	3.05e-08	0.000115	CCAAAAGAAGAAAA
Traes_1AL_6B108514B	MIKC_MADS	AVESA.00001b.r3.7Ag0000658.1	55~75	-	3.53e-07	0.00133	CTTTAATTTCTTCTTCTTTTT
Traes_2BL_EBA73F94F	AP2	AVESA.00001b.r3.7Ag0000658.1	1440~1459	+	6.83e-07	0.00265	TGTAAAAAAAAAAATACAAA
Traes_1AL_A9FB6BF52	ERF	AVESA.00001b.r3.7Ag0001417.1	1674~1694	-	3.92e-08	0.000155	GGTGGTGATGGTGGAGGCGGT
Traes_4DL_AE5093871	BBR-BPC	AVESA.00001b.r3.7Ag0001417.1	1777~1800	+	7.14e-08	0.00025	GGGAGATAGACAGGGAGAGGAAGA
Traes_6DS_2B2F9C290	C2H2	AVESA.00001b.r3.7Cg0001252.1	126~144	+	2.72e-09	2.04e-06	CCACCTCCTCCTCCGCCTC
Traes_1AL_A9FB6BF52	ERF	AVESA.00001b.r3.7Cg0001252.1	122~142	-	3.39e-09	6.68e-06	GGCGGAGGAGGAGGTGGAGGA
Traes_4DL_AE5093871	BBR-BPC	AVESA.00001b.r3.7Cg0001252.1	321~344	-	1.06e-08	3.89e-05	AAGAAAGAAAGAAAGAAAGAAAGG
Traes_2BL_EBA73F94F	AP2	AVESA.00001b.r3.7Cg0001252.1	321~340	-	2.61e-08	4.97e-05	AAGAAAGAAAGAAAGAAAGG
Traes_3AS_E01675F4E	Nin-like	AVESA.00001b.r3.7Cg0001252.1	697~711	-	3.76e-08	0.000149	ATTTGACTTTTCAGA
Traes_1AL_6B108514B	MIKC_MADS	AVESA.00001b.r3.7Cg0001252.1	317~337	+	6.32e-08	4.03e-05	CCTTCCTTTCTTTCTTTCTTT
TRAES3BF064300010CFD_g	C2H2	AVESA.00001b.r3.7Cg0000254.1	1621~1640	-	5.77e-07	0.00223	TTGAAAAAGACAAAAAGACT
Traes_2AL_E5A9615E2	ERF	AVESA.00001b.r3.7Cg0000254.1	1918~1932	-	8.24e-07	0.00325	CCCCTGCCGCCGCCG
Traes_6AL_1F7DAC5FA	MIKC_MADS	AVESA.00001b.r3.7Dg0002111.1	807~825	-	4.29e-07	0.00146	TTAGCAAAAATGGAAATAT
TRAES3BF099600130CFD_g	bZIP	AVESA.00001b.r3.7Dg0002111.1	547~564	-	4.91e-07	0.00193	ATATGAAGACGTGTCACA
Traes_1AL_A9FB6BF52	ERF	AVESA.00001b.r3.7Dg0003486.1	612~632	-	1.23e-08	4.79e-05	GGAGGCGGAGTAGGCGGCGGG
TRAES3BF091700010CFD_g	GATA	AVESA.00001b.r3.7Dg0003486.1	202~214	-	1.35e-08	5.37e-05	TCGATCGGATCAG
Traes_1AL_A9FB6BF52	ERF	AVESA.00001b.r3.7Dg0000405.1	1740~1760	-	4.16e-08	9.08e-05	GGTGGCGATGGTGGAGGCGGT
Traes_4AS_48979CBE1	BBR-BPC	AVESA.00001b.r3.7Dg0000405.1	1846~1869	+	7.14e-08	0.000248	GGGAGATAGACAGGGAGAGGAAGA

## Sheet: S4 Promoter Cis-elements
Promoter Cis-elements
Gene	start	end	cis-element
AVESA.00001b.r3.2Ag0001833.1	719	765	light responsive element
AVESA.00001b.r3.2Ag0001833.1	1315	1361	light responsive element
AVESA.00001b.r3.2Ag0001833.1	1518	1564	light responsive element
AVESA.00001b.r3.2Ag0001833.1	1715	1761	light responsive element
AVESA.00001b.r3.2Ag0001833.1	232	279	abscisic acid responsiveness
AVESA.00001b.r3.2Ag0001833.1	315	364	abscisic acid responsiveness
AVESA.00001b.r3.2Ag0001833.1	501	546	abscisic acid responsiveness
AVESA.00001b.r3.2Ag0001833.1	1315	1360	abscisic acid responsiveness
AVESA.00001b.r3.2Ag0001833.1	1538	1583	abscisic acid responsiveness
AVESA.00001b.r3.2Ag0001833.1	1715	1760	abscisic acid responsiveness
AVESA.00001b.r3.2Ag0001833.1	1307	1354	gibberellin-responsive element
AVESA.00001b.r3.2Ag0001833.1	542	591	light responsive element
AVESA.00001b.r3.2Ag0001833.1	1738	1784	light responsive element
AVESA.00001b.r3.2Ag0001833.1	1314	1363	zein metabolism regulation
AVESA.00001b.r3.2Ag0001833.1	949	996	gibberellin-responsive element
AVESA.00001b.r3.2Ag0001833.1	1822	1869	gibberellin-responsive element
AVESA.00001b.r3.2Ag0001833.1	727	776	defense and stress responsiveness
AVESA.00001b.r3.2Ag0001833.1	500	546	light responsive element
AVESA.00001b.r3.2Ag0001833.1	1538	1584	light responsive element
AVESA.00001b.r3.2Ag0001833.1	1896	1942	light responsive element
AVESA.00001b.r3.2Ag0001833.1	1428	1475	light responsive element
AVESA.00001b.r3.2Ag0001833.1	270	317	light responsive element
AVESA.00001b.r3.2Ag0001833.1	1950	1996	drought-inducibility
AVESA.00001b.r3.2Ag0001833.1	108	153	MeJA-responsiveness
AVESA.00001b.r3.2Ag0001833.1	620	665	MeJA-responsiveness
AVESA.00001b.r3.2Ag0001833.1	1301	1346	MeJA-responsiveness
AVESA.00001b.r3.2Ag0001833.1	1317	1362	MeJA-responsiveness
AVESA.00001b.r3.2Ag0001833.1	1688	1733	MeJA-responsiveness
AVESA.00001b.r3.2Ag0001833.1	1696	1741	MeJA-responsiveness
AVESA.00001b.r3.2Ag0001833.1	108	153	MeJA-responsiveness
AVESA.00001b.r3.2Ag0001833.1	620	665	MeJA-responsiveness
AVESA.00001b.r3.2Ag0001833.1	1301	1346	MeJA-responsiveness
AVESA.00001b.r3.2Ag0001833.1	1317	1362	MeJA-responsiveness
AVESA.00001b.r3.2Ag0001833.1	1688	1733	MeJA-responsiveness
AVESA.00001b.r3.2Ag0001833.1	1696	1741	MeJA-responsiveness
AVESA.00001b.r3.2Ag0001833.1	1512	1561	light responsive element
AVESA.00001b.r3.2Ag0002494.1	1528	1575	gibberellin-responsive element
AVESA.00001b.r3.2Ag0002494.1	1642	1689	gibberellin-responsive element
AVESA.00001b.r3.2Ag0002494.1	1082	1132	zein metabolism regulation
AVESA.00001b.r3.2Ag0002494.1	1602	1648	low-temperature responsiveness
AVESA.00001b.r3.2Ag0002494.1	1063	1111	light responsive element
AVESA.00001b.r3.2Ag0002494.1	1747	1794	light responsive element
AVESA.00001b.r3.2Ag0002494.1	390	437	gibberellin-responsive element
AVESA.00001b.r3.2Ag0002494.1	124	173	light responsive element
AVESA.00001b.r3.2Ag0002494.1	126	172	light responsive element
AVESA.00001b.r3.2Ag0002494.1	153	199	light responsive element
AVESA.00001b.r3.2Ag0002494.1	1415	1461	light responsive element
AVESA.00001b.r3.2Ag0002494.1	1832	1878	light responsive element
AVESA.00001b.r3.2Ag0002494.1	126	172	abscisic acid responsiveness
AVESA.00001b.r3.2Ag0002494.1	127	172	abscisic acid responsiveness
AVESA.00001b.r3.2Ag0002494.1	153	198	abscisic acid responsiveness
AVESA.00001b.r3.2Ag0002494.1	1267	1312	abscisic acid responsiveness
AVESA.00001b.r3.2Ag0002494.1	1293	1338	abscisic acid responsiveness
AVESA.00001b.r3.2Ag0002494.1	1833	1878	abscisic acid responsiveness
AVESA.00001b.r3.2Ag0002494.1	996	1042	drought-inducibility
AVESA.00001b.r3.2Ag0002494.1	117	162	MeJA-responsiveness
AVESA.00001b.r3.2Ag0002494.1	242	287	MeJA-responsiveness
AVESA.00001b.r3.2Ag0002494.1	755	800	MeJA-responsiveness
AVESA.00001b.r3.2Ag0002494.1	117	162	MeJA-responsiveness
AVESA.00001b.r3.2Ag0002494.1	242	287	MeJA-responsiveness
AVESA.00001b.r3.2Ag0002494.1	755	800	MeJA-responsiveness
AVESA.00001b.r3.2Ag0002494.1	542	588	anaerobic induction
AVESA.00001b.r3.2Ag0002494.1	1000	1046	anaerobic induction
AVESA.00001b.r3.2Ag0002494.1	663	709	light responsive element
AVESA.00001b.r3.2Ag0002494.1	1365	1412	light responsive element
AVESA.00001b.r3.2Ag0002494.1	779	825	light responsive element
AVESA.00001b.r3.2Ag0002494.1	126	172	light responsive element
AVESA.00001b.r3.2Ag0002494.1	1267	1313	light responsive element
AVESA.00001b.r3.2Ag0002494.1	1293	1339	light responsive element
AVESA.00001b.r3.2Cg0000290.1	1696	1742	light responsive element
AVESA.00001b.r3.2Cg0000290.1	773	825	light responsive element
AVESA.00001b.r3.2Cg0000290.1	1339	1392	light responsive element
AVESA.00001b.r3.2Cg0000290.1	1801	1847	anoxic specific inducibility
AVESA.00001b.r3.2Cg0000290.1	16	64	light responsive element
AVESA.00001b.r3.2Cg0000290.1	1329	1378	circadian control
AVESA.00001b.r3.2Cg0000290.1	97	144	gibberellin-responsiveness
AVESA.00001b.r3.2Cg0000290.1	1470	1517	gibberellin-responsiveness
AVESA.00001b.r3.2Cg0000290.1	112	161	light responsive element
AVESA.00001b.r3.2Cg0000290.1	1041	1091	light responsive element
AVESA.00001b.r3.2Cg0000290.1	105	150	abscisic acid responsiveness
AVESA.00001b.r3.2Cg0000290.1	777	822	abscisic acid responsiveness
AVESA.00001b.r3.2Cg0000290.1	1789	1838	abscisic acid responsiveness
AVESA.00001b.r3.2Cg0000290.1	1791	1836	abscisic acid responsiveness
AVESA.00001b.r3.2Cg0000290.1	104	150	light responsive element
AVESA.00001b.r3.2Cg0000290.1	712	761	light responsive element
AVESA.00001b.r3.2Cg0000290.1	776	822	light responsive element
AVESA.00001b.r3.2Cg0000290.1	1791	1837	light responsive element
AVESA.00001b.r3.2Cg0000290.1	1130	1175	MeJA-responsiveness
AVESA.00001b.r3.2Cg0000290.1	1130	1175	MeJA-responsiveness
AVESA.00001b.r3.2Cg0000290.1	1961	2007	drought-inducibility
AVESA.00001b.r3.2Cg0000290.1	316	362	auxin-responsive element
AVESA.00001b.r3.2Cg0000290.1	1763	1810	light responsive element
AVESA.00001b.r3.2Cg0000290.1	22	68	anaerobic induction
AVESA.00001b.r3.2Cg0000290.1	134	181	light responsive element
AVESA.00001b.r3.2Cg0000290.1	541	587	light responsive element
AVESA.00001b.r3.2Cg0000290.1	677	723	light responsive element
AVESA.00001b.r3.2Cg0002533.1	-16	30	light responsive element
AVESA.00001b.r3.2Cg0002533.1	1899	1945	light responsive element
AVESA.00001b.r3.2Cg0002533.1	292	339	light responsive element
AVESA.00001b.r3.2Cg0002533.1	136	181	MeJA-responsiveness
AVESA.00001b.r3.2Cg0002533.1	657	702	MeJA-responsiveness
AVESA.00001b.r3.2Cg0002533.1	1293	1338	MeJA-responsiveness
AVESA.00001b.r3.2Cg0002533.1	1309	1354	MeJA-responsiveness
AVESA.00001b.r3.2Cg0002533.1	136	181	MeJA-responsiveness
AVESA.00001b.r3.2Cg0002533.1	657	702	MeJA-responsiveness
AVESA.00001b.r3.2Cg0002533.1	1293	1338	MeJA-responsiveness
AVESA.00001b.r3.2Cg0002533.1	1309	1354	MeJA-responsiveness
AVESA.00001b.r3.2Cg0002533.1	1909	1955	drought-inducibility
AVESA.00001b.r3.2Cg0002533.1	1950	1996	drought-inducibility
AVESA.00001b.r3.2Cg0002533.1	551	600	light responsive element
AVESA.00001b.r3.2Cg0002533.1	1745	1791	light responsive element
AVESA.00001b.r3.2Cg0002533.1	260	307	abscisic acid responsiveness
AVESA.00001b.r3.2Cg0002533.1	340	389	abscisic acid responsiveness
AVESA.00001b.r3.2Cg0002533.1	1307	1352	abscisic acid responsiveness
AVESA.00001b.r3.2Cg0002533.1	1307	1353	light responsive element
AVESA.00001b.r3.2Cg0002533.1	1299	1346	gibberellin-responsive element
AVESA.00001b.r3.2Cg0002533.1	943	990	gibberellin-responsive element
AVESA.00001b.r3.2Cg0002533.1	1827	1874	gibberellin-responsive element
AVESA.00001b.r3.2Cg0002533.1	370	416	anoxic specific inducibility
AVESA.00001b.r3.2Cg0002533.1	402	448	anoxic specific inducibility
AVESA.00001b.r3.2Cg0002533.1	1306	1355	zein metabolism regulation
AVESA.00001b.r3.2Dg0000318.1	55	101	light responsive element
AVESA.00001b.r3.2Dg0000318.1	56	101	abscisic acid responsiveness
AVESA.00001b.r3.2Dg0000318.1	1683	1732	abscisic acid responsiveness
AVESA.00001b.r3.2Dg0000318.1	1685	1730	abscisic acid responsiveness
AVESA.00001b.r3.2Dg0000318.1	272	318	light responsive element
AVESA.00001b.r3.2Dg0000318.1	268	316	light responsive element
AVESA.00001b.r3.2Dg0000318.1	738	786	light responsive element
AVESA.00001b.r3.2Dg0000318.1	89	139	salicylic acid responsiveness
AVESA.00001b.r3.2Dg0000318.1	1539	1585	low-temperature responsiveness
AVESA.00001b.r3.2Dg0000318.1	1924	1970	anoxic specific inducibility
AVESA.00001b.r3.2Dg0000318.1	1685	1731	light responsive element
AVESA.00001b.r3.2Dg0000318.1	1706	1754	seed-specific regulation
AVESA.00001b.r3.2Dg0000318.1	782	828	light responsive element
AVESA.00001b.r3.2Dg0000318.1	735	783	light responsive element
AVESA.00001b.r3.2Dg0000318.1	789	835	anaerobic induction
AVESA.00001b.r3.2Dg0000318.1	1313	1359	drought-inducibility
AVESA.00001b.r3.2Dg0000318.1	1820	1866	drought-inducibility
AVESA.00001b.r3.2Dg0000318.1	1865	1911	drought-inducibility
AVESA.00001b.r3.2Dg0000318.1	54	99	MeJA-responsiveness
AVESA.00001b.r3.2Dg0000318.1	54	99	MeJA-responsiveness
AVESA.00001b.r3.2Dg0000318.1	1837	1884	light responsive element
AVESA.00001b.r3.2Dg0000318.1	1163	1209	auxin-responsive element
AVESA.00001b.r3.2Dg0001755.1	1950	1996	drought-inducibility
AVESA.00001b.r3.2Dg0001755.1	122	167	MeJA-responsiveness
AVESA.00001b.r3.2Dg0001755.1	617	662	MeJA-responsiveness
AVESA.00001b.r3.2Dg0001755.1	1306	1351	MeJA-responsiveness
AVESA.00001b.r3.2Dg0001755.1	1322	1367	MeJA-responsiveness
AVESA.00001b.r3.2Dg0001755.1	1663	1708	MeJA-responsiveness
AVESA.00001b.r3.2Dg0001755.1	1693	1738	MeJA-responsiveness
AVESA.00001b.r3.2Dg0001755.1	1701	1746	MeJA-responsiveness
AVESA.00001b.r3.2Dg0001755.1	122	167	MeJA-responsiveness
AVESA.00001b.r3.2Dg0001755.1	617	662	MeJA-responsiveness
AVESA.00001b.r3.2Dg0001755.1	1306	1351	MeJA-responsiveness
AVESA.00001b.r3.2Dg0001755.1	1322	1367	MeJA-responsiveness
AVESA.00001b.r3.2Dg0001755.1	1663	1708	MeJA-responsiveness
AVESA.00001b.r3.2Dg0001755.1	1693	1738	MeJA-responsiveness
AVESA.00001b.r3.2Dg0001755.1	1701	1746	MeJA-responsiveness
AVESA.00001b.r3.2Dg0001755.1	285	332	light responsive element
AVESA.00001b.r3.2Dg0001755.1	1433	1480	light responsive element
AVESA.00001b.r3.2Dg0001755.1	1899	1945	light responsive element
AVESA.00001b.r3.2Dg0001755.1	497	543	light responsive element
AVESA.00001b.r3.2Dg0001755.1	1543	1589	light responsive element
AVESA.00001b.r3.2Dg0001755.1	730	779	defense and stress responsiveness
AVESA.00001b.r3.2Dg0001755.1	1916	1965	defense and stress responsiveness
AVESA.00001b.r3.2Dg0001755.1	954	1001	gibberellin-responsive element
AVESA.00001b.r3.2Dg0001755.1	1827	1874	gibberellin-responsive element
AVESA.00001b.r3.2Dg0001755.1	1319	1368	zein metabolism regulation
AVESA.00001b.r3.2Dg0001755.1	1285	1334	salicylic acid responsiveness
AVESA.00001b.r3.2Dg0001755.1	539	588	light responsive element
AVESA.00001b.r3.2Dg0001755.1	1743	1789	light responsive element
AVESA.00001b.r3.2Dg0001755.1	1320	1366	light responsive element
AVESA.00001b.r3.2Dg0001755.1	1720	1766	light responsive element
AVESA.00001b.r3.2Dg0001755.1	247	294	abscisic acid responsiveness
AVESA.00001b.r3.2Dg0001755.1	330	379	abscisic acid responsiveness
AVESA.00001b.r3.2Dg0001755.1	498	543	abscisic acid responsiveness
AVESA.00001b.r3.2Dg0001755.1	1320	1365	abscisic acid responsiveness
AVESA.00001b.r3.2Dg0001755.1	1543	1588	abscisic acid responsiveness
AVESA.00001b.r3.2Dg0001755.1	1720	1765	abscisic acid responsiveness
AVESA.00001b.r3.2Dg0001755.1	1312	1359	gibberellin-responsive element
AVESA.00001b.r3.4Ag0001061.1	1709	1759	light responsive element
AVESA.00001b.r3.4Ag0001061.1	311	357	light responsive element
AVESA.00001b.r3.4Ag0001061.1	1100	1146	light responsive element
AVESA.00001b.r3.4Ag0001061.1	1125	1171	light responsive element
AVESA.00001b.r3.4Ag0001061.1	1234	1280	light responsive element
AVESA.00001b.r3.4Ag0001061.1	1293	1339	light responsive element
AVESA.00001b.r3.4Ag0001061.1	1694	1740	light responsive element
AVESA.00001b.r3.4Ag0001061.1	1833	1879	light responsive element
AVESA.00001b.r3.4Ag0001061.1	1326	1372	light responsive element
AVESA.00001b.r3.4Ag0001061.1	1578	1624	light responsive element
AVESA.00001b.r3.4Ag0001061.1	380	426	low-temperature responsiveness
AVESA.00001b.r3.4Ag0001061.1	394	440	low-temperature responsiveness
AVESA.00001b.r3.4Ag0001061.1	441	487	low-temperature responsiveness
AVESA.00001b.r3.4Ag0001061.1	930	976	low-temperature responsiveness
AVESA.00001b.r3.4Ag0001061.1	1039	1085	low-temperature responsiveness
AVESA.00001b.r3.4Ag0001061.1	1869	1915	low-temperature responsiveness
AVESA.00001b.r3.4Ag0001061.1	1526	1572	light responsive element
AVESA.00001b.r3.4Ag0001061.1	1201	1247	light responsive element
AVESA.00001b.r3.4Ag0001061.1	1293	1339	light responsive element
AVESA.00001b.r3.4Ag0001061.1	1233	1278	MeJA-responsiveness
AVESA.00001b.r3.4Ag0001061.1	1238	1283	MeJA-responsiveness
AVESA.00001b.r3.4Ag0001061.1	1491	1536	MeJA-responsiveness
AVESA.00001b.r3.4Ag0001061.1	1505	1550	MeJA-responsiveness
AVESA.00001b.r3.4Ag0001061.1	1758	1807	light responsive element
AVESA.00001b.r3.4Ag0001061.1	106	152	light responsive element
AVESA.00001b.r3.4Ag0001061.1	217	264	abscisic acid responsiveness
AVESA.00001b.r3.4Ag0001061.1	312	357	abscisic acid responsiveness
AVESA.00001b.r3.4Ag0001061.1	1100	1145	abscisic acid responsiveness
AVESA.00001b.r3.4Ag0001061.1	1201	1246	abscisic acid responsiveness
AVESA.00001b.r3.4Ag0001061.1	1235	1280	abscisic acid responsiveness
AVESA.00001b.r3.4Ag0001061.1	1246	1295	abscisic acid responsiveness
AVESA.00001b.r3.4Ag0001061.1	1249	1299	abscisic acid responsiveness
AVESA.00001b.r3.4Ag0001061.1	1293	1339	abscisic acid responsiveness
AVESA.00001b.r3.4Ag0001061.1	1294	1339	abscisic acid responsiveness
AVESA.00001b.r3.4Ag0001061.1	1295	1344	abscisic acid responsiveness
AVESA.00001b.r3.4Ag0001061.1	1695	1740	abscisic acid responsiveness
AVESA.00001b.r3.4Ag0001061.1	1833	1878	abscisic acid responsiveness
AVESA.00001b.r3.4Ag0001061.1	279	326	gibberellin-responsive element
AVESA.00001b.r3.4Ag0001061.1	1912	1958	anoxic specific inducibility
AVESA.00001b.r3.4Ag0001061.1	1231	1280	zein metabolism regulation
AVESA.00001b.r3.4Ag0001061.1	286	333	auxin-responsive element
AVESA.00001b.r3.4Ag0001061.1	1233	1278	MeJA-responsiveness
AVESA.00001b.r3.4Ag0001061.1	1238	1283	MeJA-responsiveness
AVESA.00001b.r3.4Ag0001061.1	1491	1536	MeJA-responsiveness
AVESA.00001b.r3.4Ag0001061.1	1505	1550	MeJA-responsiveness
AVESA.00001b.r3.4Ag0001061.1	6	52	light responsive element
AVESA.00001b.r3.4Ag0002003.1	305	351	abscisic acid responsiveness
AVESA.00001b.r3.4Ag0002003.1	306	351	abscisic acid responsiveness
AVESA.00001b.r3.4Ag0002003.1	1155	1204	abscisic acid responsiveness
AVESA.00001b.r3.4Ag0002003.1	1157	1203	abscisic acid responsiveness
AVESA.00001b.r3.4Ag0002003.1	1158	1203	abscisic acid responsiveness
AVESA.00001b.r3.4Ag0002003.1	1222	1267	abscisic acid responsiveness
AVESA.00001b.r3.4Ag0002003.1	1274	1321	abscisic acid responsiveness
AVESA.00001b.r3.4Ag0002003.1	1345	1390	abscisic acid responsiveness
AVESA.00001b.r3.4Ag0002003.1	1688	1733	abscisic acid responsiveness
AVESA.00001b.r3.4Ag0002003.1	305	351	light responsive element
AVESA.00001b.r3.4Ag0002003.1	1157	1203	light responsive element
AVESA.00001b.r3.4Ag0002003.1	1222	1268	light responsive element
AVESA.00001b.r3.4Ag0002003.1	1345	1391	light responsive element
AVESA.00001b.r3.4Ag0002003.1	1363	1410	gibberellin-responsive element
AVESA.00001b.r3.4Ag0002003.1	124	173	light responsive element
AVESA.00001b.r3.4Ag0002003.1	1621	1669	light responsive element
AVESA.00001b.r3.4Ag0002003.1	675	723	light responsive element
AVESA.00001b.r3.4Ag0002003.1	1756	1802	light responsive element
AVESA.00001b.r3.4Ag0002003.1	246	292	low-temperature responsiveness
AVESA.00001b.r3.4Ag0002003.1	983	1029	low-temperature responsiveness
AVESA.00001b.r3.4Ag0002003.1	381	430	zein metabolism regulation
AVESA.00001b.r3.4Ag0002003.1	477	525.5	zein metabolism regulation
AVESA.00001b.r3.4Ag0002003.1	1094	1141	gibberellin-responsive element
AVESA.00001b.r3.4Ag0002003.1	-11	35	light responsive element
AVESA.00001b.r3.4Ag0002003.1	305	351	light responsive element
AVESA.00001b.r3.4Ag0002003.1	1157	1203	light responsive element
AVESA.00001b.r3.4Ag0002003.1	1687	1733	light responsive element
AVESA.00001b.r3.4Ag0002003.1	166	213	light responsive element
AVESA.00001b.r3.4Ag0002003.1	1163	1211.5	differentiation of the palisade mesophyll cells
AVESA.00001b.r3.4Ag0002003.1	1610	1656	anaerobic induction
AVESA.00001b.r3.4Ag0002003.1	66	112	auxin-responsive element
AVESA.00001b.r3.4Ag0002003.1	498	544	auxin-responsive element
AVESA.00001b.r3.4Ag0002003.1	1087	1133	auxin-responsive element
AVESA.00001b.r3.4Ag0002003.1	1358	1404	auxin-responsive element
AVESA.00001b.r3.4Ag0002003.1	133	180	light responsive element
AVESA.00001b.r3.4Ag0002003.1	98	143	MeJA-responsiveness
AVESA.00001b.r3.4Ag0002003.1	193	238	MeJA-responsiveness
AVESA.00001b.r3.4Ag0002003.1	98	143	MeJA-responsiveness
AVESA.00001b.r3.4Ag0002003.1	193	238	MeJA-responsiveness
AVESA.00001b.r3.4Ag0002003.1	1262	1308	drought-inducibility
AVESA.00001b.r3.4Cg0001505.1	149	195	light responsive element
AVESA.00001b.r3.4Cg0001505.1	372	418	light responsive element
AVESA.00001b.r3.4Cg0001505.1	1380	1430	light responsive element
AVESA.00001b.r3.4Cg0001505.1	457	503	anaerobic induction
AVESA.00001b.r3.4Cg0001505.1	953	999	anaerobic induction
AVESA.00001b.r3.4Cg0001505.1	1930	1977	light responsive element
AVESA.00001b.r3.4Cg0001505.1	649	695	auxin-responsive element
AVESA.00001b.r3.4Cg0001505.1	34	79	MeJA-responsiveness
AVESA.00001b.r3.4Cg0001505.1	34	79	MeJA-responsiveness
AVESA.00001b.r3.4Cg0001505.1	212	261	light responsive element
AVESA.00001b.r3.4Cg0001505.1	585	631	light responsive element
AVESA.00001b.r3.4Cg0001505.1	787	833	light responsive element
AVESA.00001b.r3.4Cg0001505.1	1001	1047	light responsive element
AVESA.00001b.r3.4Cg0001505.1	150	195	abscisic acid responsiveness
AVESA.00001b.r3.4Cg0001505.1	301	350	abscisic acid responsiveness
AVESA.00001b.r3.4Cg0001505.1	787	832	abscisic acid responsiveness
AVESA.00001b.r3.4Cg0001505.1	214	263	light responsive element
AVESA.00001b.r3.4Cg0001505.1	-14	35	circadian control
AVESA.00001b.r3.4Cg0001505.1	484	530	light responsive element
AVESA.00001b.r3.4Cg0001505.1	384	430	low-temperature responsiveness
AVESA.00001b.r3.4Cg0001505.1	1469	1515	low-temperature responsiveness
AVESA.00001b.r3.4Cg0001505.1	214	263	light responsive element
AVESA.00001b.r3.4Cg0001505.1	817	866	salicylic acid responsiveness
AVESA.00001b.r3.4Cg0001505.1	619	668	zein metabolism regulation
AVESA.00001b.r3.4Cg0001505.1	692	741	zein metabolism regulation
AVESA.00001b.r3.4Cg0002788.1	1006	1052	light responsive element
AVESA.00001b.r3.4Cg0002788.1	594	640	anaerobic induction
AVESA.00001b.r3.4Cg0002788.1	891	937	anaerobic induction
AVESA.00001b.r3.4Cg0002788.1	634	679	MeJA-responsiveness
AVESA.00001b.r3.4Cg0002788.1	1364	1409	MeJA-responsiveness
AVESA.00001b.r3.4Cg0002788.1	1478	1523	MeJA-responsiveness
AVESA.00001b.r3.4Cg0002788.1	634	679	MeJA-responsiveness
AVESA.00001b.r3.4Cg0002788.1	1364	1409	MeJA-responsiveness
AVESA.00001b.r3.4Cg0002788.1	1478	1523	MeJA-responsiveness
AVESA.00001b.r3.4Cg0002788.1	646	692	drought-inducibility
AVESA.00001b.r3.4Cg0002788.1	1223	1270	light responsive element
AVESA.00001b.r3.4Cg0002788.1	1181	1227	light responsive element
AVESA.00001b.r3.4Cg0002788.1	1518	1566	seed-specific regulation
AVESA.00001b.r3.4Cg0002788.1	1696	1746.5	flavonoid biosynthetic regulation
AVESA.00001b.r3.4Cg0002788.1	237	283	light responsive element
AVESA.00001b.r3.4Cg0002788.1	1886	1932	light responsive element
AVESA.00001b.r3.4Cg0002788.1	508	557	circadian control
AVESA.00001b.r3.4Cg0002788.1	1264	1314	light responsive element
AVESA.00001b.r3.4Dg0001423.1	82	128	anoxic specific inducibility
AVESA.00001b.r3.4Dg0001423.1	1756	1802	low-temperature responsiveness
AVESA.00001b.r3.4Dg0001423.1	700	749	light responsive element
AVESA.00001b.r3.4Dg0001423.1	433	482	salicylic acid responsiveness
AVESA.00001b.r3.4Dg0001423.1	1615	1664	salicylic acid responsiveness
AVESA.00001b.r3.4Dg0001423.1	509	558	zein metabolism regulation
AVESA.00001b.r3.4Dg0001423.1	6	52	light responsive element
AVESA.00001b.r3.4Dg0001423.1	10	56	light responsive element
AVESA.00001b.r3.4Dg0001423.1	14	60	light responsive element
AVESA.00001b.r3.4Dg0001423.1	18	64	light responsive element
AVESA.00001b.r3.4Dg0001423.1	166	212	light responsive element
AVESA.00001b.r3.4Dg0001423.1	207	253	light responsive element
AVESA.00001b.r3.4Dg0001423.1	1733	1779	light responsive element
AVESA.00001b.r3.4Dg0001423.1	-9	40	abscisic acid responsiveness
AVESA.00001b.r3.4Dg0001423.1	345	390	abscisic acid responsiveness
AVESA.00001b.r3.4Dg0001423.1	934	979	abscisic acid responsiveness
AVESA.00001b.r3.4Dg0001423.1	-9	40	light responsive element
AVESA.00001b.r3.4Dg0001423.1	344	390	light responsive element
AVESA.00001b.r3.4Dg0001423.1	934	980	light responsive element
AVESA.00001b.r3.4Dg0001423.1	1782	1831	light responsive element
AVESA.00001b.r3.4Dg0001423.1	341	387	light responsive element
AVESA.00001b.r3.4Dg0001423.1	1948	1994	light responsive element
AVESA.00001b.r3.4Dg0001423.1	1737	1784	light responsive element
AVESA.00001b.r3.4Dg0001423.1	454	500	anaerobic induction
AVESA.00001b.r3.4Dg0001423.1	472	518	anaerobic induction
AVESA.00001b.r3.4Dg0001423.1	1272	1318	anaerobic induction
AVESA.00001b.r3.4Dg0001423.1	1651	1697	anaerobic induction
AVESA.00001b.r3.4Dg0001423.1	1914	1960	anaerobic induction
AVESA.00001b.r3.4Dg0001423.1	826	872	auxin-responsive element
AVESA.00001b.r3.4Dg0001423.1	1453	1499	auxin-responsive element
AVESA.00001b.r3.4Dg0001423.1	306	351	MeJA-responsiveness
AVESA.00001b.r3.4Dg0001423.1	622	667	MeJA-responsiveness
AVESA.00001b.r3.4Dg0001423.1	1323	1368	MeJA-responsiveness
AVESA.00001b.r3.4Dg0001423.1	306	351	MeJA-responsiveness
AVESA.00001b.r3.4Dg0001423.1	622	667	MeJA-responsiveness
AVESA.00001b.r3.4Dg0001423.1	1323	1368	MeJA-responsiveness
AVESA.00001b.r3.4Dg0001423.1	1008	1054	drought-inducibility
AVESA.00001b.r3.4Dg0001423.1	1129	1175	drought-inducibility
AVESA.00001b.r3.4Dg0001423.1	1142	1188	drought-inducibility
AVESA.00001b.r3.4Dg0001423.1	1690	1736	drought-inducibility
AVESA.00001b.r3.4Dg0001423.1	698	747	light responsive element
AVESA.00001b.r3.4Dg0001423.1	1405	1456	light responsive element
AVESA.00001b.r3.4Dg0002356.1	1610	1656	anaerobic induction
AVESA.00001b.r3.4Dg0002356.1	198	244	auxin-responsive element
AVESA.00001b.r3.4Dg0002356.1	628	674	auxin-responsive element
AVESA.00001b.r3.4Dg0002356.1	1104	1151	light responsive element
AVESA.00001b.r3.4Dg0002356.1	230	275	MeJA-responsiveness
AVESA.00001b.r3.4Dg0002356.1	1944	1989	MeJA-responsiveness
AVESA.00001b.r3.4Dg0002356.1	230	275	MeJA-responsiveness
AVESA.00001b.r3.4Dg0002356.1	1944	1989	MeJA-responsiveness
AVESA.00001b.r3.4Dg0002356.1	435	481	light responsive element
AVESA.00001b.r3.4Dg0002356.1	1687	1733	light responsive element
AVESA.00001b.r3.4Dg0002356.1	55	101	anoxic specific inducibility
AVESA.00001b.r3.4Dg0002356.1	97	143	anoxic specific inducibility
AVESA.00001b.r3.4Dg0002356.1	103	149	anoxic specific inducibility
AVESA.00001b.r3.4Dg0002356.1	376	422	low-temperature responsiveness
AVESA.00001b.r3.4Dg0002356.1	511	560	zein metabolism regulation
AVESA.00001b.r3.4Dg0002356.1	604	652.5	zein metabolism regulation
AVESA.00001b.r3.4Dg0002356.1	121	167	light responsive element
AVESA.00001b.r3.4Dg0002356.1	310	357	abscisic acid responsiveness
AVESA.00001b.r3.4Dg0002356.1	435	481	abscisic acid responsiveness
AVESA.00001b.r3.4Dg0002356.1	436	481	abscisic acid responsiveness
AVESA.00001b.r3.4Dg0002356.1	1688	1733	abscisic acid responsiveness
AVESA.00001b.r3.4Dg0002356.1	435	481	light responsive element
AVESA.00001b.r3.4Dg0002356.1	1364	1411	gibberellin-responsive element
AVESA.00001b.r3.4Dg0002356.1	256	305	light responsive element
AVESA.00001b.r3.4Dg0002356.1	1621	1669	light responsive element
AVESA.00001b.r3.4Dg0002356.1	1756	1802	light responsive element
AVESA.00001b.r3.4Dg0002356.1	803	851	light responsive element
AVESA.00001b.r3.4Dg0002356.1	1359	1407	light responsive element
AVESA.00001b.r3.5Ag0000953.1	961	1010	defense and stress responsiveness
AVESA.00001b.r3.5Ag0000953.1	411	457	light responsive element
AVESA.00001b.r3.5Ag0000953.1	494	540	light responsive element
AVESA.00001b.r3.5Ag0000953.1	1878	1924	light responsive element
AVESA.00001b.r3.5Ag0000953.1	1713	1763.5	flavonoid biosynthetic regulation
AVESA.00001b.r3.5Ag0000953.1	1506	1552	light responsive element
AVESA.00001b.r3.5Ag0000953.1	1720	1766	light responsive element
AVESA.00001b.r3.5Ag0000953.1	980	1031	auxin-responsive element
AVESA.00001b.r3.5Ag0000953.1	901	947	anaerobic induction
AVESA.00001b.r3.5Ag0000953.1	1931	1978	light responsive element
AVESA.00001b.r3.5Ag0000953.1	643	688	MeJA-responsiveness
AVESA.00001b.r3.5Ag0000953.1	643	688	MeJA-responsiveness
AVESA.00001b.r3.5Ag0000953.1	375	421	drought-inducibility
AVESA.00001b.r3.5Ag0000953.1	1384	1433	light responsive element
AVESA.00001b.r3.5Ag0000953.1	412	457	abscisic acid responsiveness
AVESA.00001b.r3.5Ag0000953.1	494	539	abscisic acid responsiveness
AVESA.00001b.r3.5Ag0000953.1	524	571	abscisic acid responsiveness
AVESA.00001b.r3.5Ag0000953.1	992	1041	light responsive element
AVESA.00001b.r3.5Ag0000953.1	473	519	light responsive element
AVESA.00001b.r3.5Ag0000953.1	1288	1337	circadian control
AVESA.00001b.r3.5Ag0000953.1	1554	1603	circadian control
AVESA.00001b.r3.5Ag0000953.1	1558	1607	circadian control
AVESA.00001b.r3.5Ag0000953.1	1098	1146	light responsive element
AVESA.00001b.r3.5Ag0000953.1	109	156	gibberellin-responsive element
AVESA.00001b.r3.5Ag0002994.1	314	361	light responsive element
AVESA.00001b.r3.5Ag0002994.1	992	1039	gibberellin-responsive element
AVESA.00001b.r3.5Ag0002994.1	1283	1328	abscisic acid responsiveness
AVESA.00001b.r3.5Ag0002994.1	1743	1788	abscisic acid responsiveness
AVESA.00001b.r3.5Ag0002994.1	130	176	light responsive element
AVESA.00001b.r3.5Ag0002994.1	895	941	light responsive element
AVESA.00001b.r3.5Ag0002994.1	1283	1329	light responsive element
AVESA.00001b.r3.5Ag0002994.1	1879	1927	light responsive element
AVESA.00001b.r3.5Ag0002994.1	923	969	light responsive element
AVESA.00001b.r3.5Ag0002994.1	1391	1440	light responsive element
AVESA.00001b.r3.5Ag0002994.1	1530	1576	low-temperature responsiveness
AVESA.00001b.r3.5Ag0002994.1	743	789	light responsive element
AVESA.00001b.r3.5Ag0002994.1	836	882	light responsive element
AVESA.00001b.r3.5Ag0002994.1	1742	1788	light responsive element
AVESA.00001b.r3.5Ag0002994.1	1699	1746	light responsive element
AVESA.00001b.r3.5Ag0002994.1	268	314	anaerobic induction
AVESA.00001b.r3.5Ag0002994.1	535	581	anaerobic induction
AVESA.00001b.r3.5Ag0002994.1	1569	1618.5	light responsive element
AVESA.00001b.r3.5Ag0002994.1	1726	1773	light responsive element
AVESA.00001b.r3.5Ag0002994.1	1727	1773	light responsive element
AVESA.00001b.r3.5Ag0002994.1	212	258	drought-inducibility
AVESA.00001b.r3.5Ag0002994.1	89	136	light responsive element
AVESA.00001b.r3.5Ag0002994.1	856	903	light responsive element
AVESA.00001b.r3.5Cg0003321.1	73	122	light responsive element
AVESA.00001b.r3.5Cg0003321.1	303	348	MeJA-responsiveness
AVESA.00001b.r3.5Cg0003321.1	303	348	MeJA-responsiveness
AVESA.00001b.r3.5Cg0003321.1	1317	1363	auxin-responsive element
AVESA.00001b.r3.5Cg0003321.1	1513	1559	anaerobic induction
AVESA.00001b.r3.5Cg0003321.1	188	237	light responsive element
AVESA.00001b.r3.5Cg0003321.1	1823	1870	gibberellin-responsive element
AVESA.00001b.r3.5Cg0003321.1	720	766	light responsive element
AVESA.00001b.r3.5Cg0003321.1	725	771	light responsive element
AVESA.00001b.r3.5Cg0003321.1	1145	1191	light responsive element
AVESA.00001b.r3.5Cg0003321.1	1474	1523	salicylic acid responsiveness
AVESA.00001b.r3.5Cg0003321.1	639	685	low-temperature responsiveness
AVESA.00001b.r3.5Cg0003321.1	489	536	gibberellin-responsiveness
AVESA.00001b.r3.5Cg0003321.1	74	121	light responsive element
AVESA.00001b.r3.5Cg0003321.1	1700	1747	gibberellin-responsive element
AVESA.00001b.r3.5Cg0003321.1	1226	1275	light responsive element
AVESA.00001b.r3.5Cg0003321.1	1928	1974	light responsive element
AVESA.00001b.r3.5Dg0000540.1	91	138	gibberellin-responsive element
AVESA.00001b.r3.5Dg0000540.1	307	356	zein metabolism regulation
AVESA.00001b.r3.5Dg0000540.1	1076	1124	light responsive element
AVESA.00001b.r3.5Dg0000540.1	497	544	gibberellin-responsiveness
AVESA.00001b.r3.5Dg0000540.1	1266	1315	circadian control
AVESA.00001b.r3.5Dg0000540.1	1529	1578	circadian control
AVESA.00001b.r3.5Dg0000540.1	1533	1582	circadian control
AVESA.00001b.r3.5Dg0000540.1	394	439	abscisic acid responsiveness
AVESA.00001b.r3.5Dg0000540.1	476	521	abscisic acid responsiveness
AVESA.00001b.r3.5Dg0000540.1	506	553	abscisic acid responsiveness
AVESA.00001b.r3.5Dg0000540.1	1931	1978	light responsive element
AVESA.00001b.r3.5Dg0000540.1	621	666	MeJA-responsiveness
AVESA.00001b.r3.5Dg0000540.1	1481	1527	light responsive element
AVESA.00001b.r3.5Dg0000540.1	1721	1767	light responsive element
AVESA.00001b.r3.5Dg0000540.1	1714	1764.5	flavonoid biosynthetic regulation
AVESA.00001b.r3.5Dg0000540.1	939	988	defense and stress responsiveness
AVESA.00001b.r3.5Dg0000540.1	45	94	salicylic acid responsiveness
AVESA.00001b.r3.5Dg0000540.1	1713	1762	salicylic acid responsiveness
AVESA.00001b.r3.5Dg0000540.1	455	501	light responsive element
AVESA.00001b.r3.5Dg0000540.1	1359	1408	light responsive element
AVESA.00001b.r3.5Dg0000540.1	621	666	MeJA-responsiveness
AVESA.00001b.r3.5Dg0000540.1	357	403	drought-inducibility
AVESA.00001b.r3.5Dg0000540.1	564	610	drought-inducibility
AVESA.00001b.r3.5Dg0000540.1	958	1009	auxin-responsive element
AVESA.00001b.r3.5Dg0000540.1	1878	1924	light responsive element
AVESA.00001b.r3.5Dg0000540.1	393	439	light responsive element
AVESA.00001b.r3.5Dg0000540.1	476	522	light responsive element
AVESA.00001b.r3.5Dg0000540.1	577	626	wound-responsive element
AVESA.00001b.r3.5Dg0002494.1	1742	1788	light responsive element
AVESA.00001b.r3.5Dg0002494.1	1699	1746	light responsive element
AVESA.00001b.r3.5Dg0002494.1	304	350	anaerobic induction
AVESA.00001b.r3.5Dg0002494.1	1603	1652.5	light responsive element
AVESA.00001b.r3.5Dg0002494.1	1726	1773	light responsive element
AVESA.00001b.r3.5Dg0002494.1	1727	1773	light responsive element
AVESA.00001b.r3.5Dg0002494.1	695	746	light responsive element
AVESA.00001b.r3.5Dg0002494.1	248	294	drought-inducibility
AVESA.00001b.r3.5Dg0002494.1	-4	41	MeJA-responsiveness
AVESA.00001b.r3.5Dg0002494.1	1924	1969	MeJA-responsiveness
AVESA.00001b.r3.5Dg0002494.1	-4	41	MeJA-responsiveness
AVESA.00001b.r3.5Dg0002494.1	1924	1969	MeJA-responsiveness
AVESA.00001b.r3.5Dg0002494.1	125	172	light responsive element
AVESA.00001b.r3.5Dg0002494.1	891	938	light responsive element
AVESA.00001b.r3.5Dg0002494.1	348	395	light responsive element
AVESA.00001b.r3.5Dg0002494.1	1026	1073	gibberellin-responsive element
AVESA.00001b.r3.5Dg0002494.1	930	976	light responsive element
AVESA.00001b.r3.5Dg0002494.1	1317	1363	light responsive element
AVESA.00001b.r3.5Dg0002494.1	1317	1362	abscisic acid responsiveness
AVESA.00001b.r3.5Dg0002494.1	1743	1788	abscisic acid responsiveness
AVESA.00001b.r3.5Dg0002494.1	1879	1927	light responsive element
AVESA.00001b.r3.5Dg0002494.1	1425	1474	light responsive element
AVESA.00001b.r3.5Dg0002494.1	1121	1170	circadian control
AVESA.00001b.r3.5Dg0002494.1	10	60	salicylic acid responsiveness
AVESA.00001b.r3.5Dg0002494.1	1564	1610	low-temperature responsiveness
AVESA.00001b.r3.5Dg0002494.1	778	824	light responsive element
AVESA.00001b.r3.5Dg0002494.1	871	917	light responsive element
AVESA.00001b.r3.5Dg0002895.2	539	585	light responsive element
AVESA.00001b.r3.5Dg0002895.2	1101	1147	light responsive element
AVESA.00001b.r3.5Dg0002895.2	1104	1150	light responsive element
AVESA.00001b.r3.5Dg0002895.2	1241	1287	light responsive element
AVESA.00001b.r3.5Dg0002895.2	1265	1311	light responsive element
AVESA.00001b.r3.5Dg0002895.2	1337	1383	light responsive element
AVESA.00001b.r3.5Dg0002895.2	1572	1618	light responsive element
AVESA.00001b.r3.5Dg0002895.2	1751	1797	light responsive element
AVESA.00001b.r3.5Dg0002895.2	539	584	abscisic acid responsiveness
AVESA.00001b.r3.5Dg0002895.2	1105	1150	abscisic acid responsiveness
AVESA.00001b.r3.5Dg0002895.2	1241	1286	abscisic acid responsiveness
AVESA.00001b.r3.5Dg0002895.2	1263	1312	abscisic acid responsiveness
AVESA.00001b.r3.5Dg0002895.2	1266	1311	abscisic acid responsiveness
AVESA.00001b.r3.5Dg0002895.2	1335	1384	abscisic acid responsiveness
AVESA.00001b.r3.5Dg0002895.2	1337	1382	abscisic acid responsiveness
AVESA.00001b.r3.5Dg0002895.2	1751	1797	abscisic acid responsiveness
AVESA.00001b.r3.5Dg0002895.2	1752	1797	abscisic acid responsiveness
AVESA.00001b.r3.5Dg0002895.2	62	109	light responsive element
AVESA.00001b.r3.5Dg0002895.2	65	112	gibberellin-responsiveness
AVESA.00001b.r3.5Dg0002895.2	-7	39	anoxic specific inducibility
AVESA.00001b.r3.5Dg0002895.2	82	128	anoxic specific inducibility
AVESA.00001b.r3.5Dg0002895.2	73	120	gibberellin-responsive element
AVESA.00001b.r3.5Dg0002895.2	1323	1370	gibberellin-responsive element
AVESA.00001b.r3.5Dg0002895.2	1659	1705	light responsive element
AVESA.00001b.r3.5Dg0002895.2	1844	1890	light responsive element
AVESA.00001b.r3.5Dg0002895.2	1232	1282	light responsive element
AVESA.00001b.r3.5Dg0002895.2	1751	1797	light responsive element
AVESA.00001b.r3.5Dg0002895.2	1871	1920	light responsive element
AVESA.00001b.r3.5Dg0002895.2	344	390	auxin-responsive element
AVESA.00001b.r3.5Dg0002895.2	647	693	auxin-responsive element
AVESA.00001b.r3.5Dg0002895.2	687	733	drought-inducibility
AVESA.00001b.r3.5Dg0002895.2	121	166	MeJA-responsiveness
AVESA.00001b.r3.5Dg0002895.2	541	586	MeJA-responsiveness
AVESA.00001b.r3.5Dg0002895.2	1713	1758	MeJA-responsiveness
AVESA.00001b.r3.5Dg0002895.2	121	166	MeJA-responsiveness
AVESA.00001b.r3.5Dg0002895.2	541	586	MeJA-responsiveness
AVESA.00001b.r3.5Dg0002895.2	1713	1758	MeJA-responsiveness
AVESA.00001b.r3.6Ag0000326.1	1729	1776	gibberellin-responsiveness
AVESA.00001b.r3.6Ag0000326.1	26	73	gibberellin-responsive element
AVESA.00001b.r3.6Ag0000326.1	487	532	abscisic acid responsiveness
AVESA.00001b.r3.6Ag0000326.1	647	696	abscisic acid responsiveness
AVESA.00001b.r3.6Ag0000326.1	649	695	abscisic acid responsiveness
AVESA.00001b.r3.6Ag0000326.1	650	695	abscisic acid responsiveness
AVESA.00001b.r3.6Ag0000326.1	1268	1313	abscisic acid responsiveness
AVESA.00001b.r3.6Ag0000326.1	649	695	light responsive element
AVESA.00001b.r3.6Ag0000326.1	1222	1268	light responsive element
AVESA.00001b.r3.6Ag0000326.1	104	150	light responsive element
AVESA.00001b.r3.6Ag0000326.1	825	871	light responsive element
AVESA.00001b.r3.6Ag0000326.1	441	487	low-temperature responsiveness
AVESA.00001b.r3.6Ag0000326.1	501	547	low-temperature responsiveness
AVESA.00001b.r3.6Ag0000326.1	994	1040	low-temperature responsiveness
AVESA.00001b.r3.6Ag0000326.1	875	921	light responsive element
AVESA.00001b.r3.6Ag0000326.1	1406	1452	light responsive element
AVESA.00001b.r3.6Ag0000326.1	486	532	light responsive element
AVESA.00001b.r3.6Ag0000326.1	649	695	light responsive element
AVESA.00001b.r3.6Ag0000326.1	1268	1314	light responsive element
AVESA.00001b.r3.6Ag0000326.1	1618	1667	defense and stress responsiveness
AVESA.00001b.r3.6Ag0000326.1	1163	1209	drought-inducibility
AVESA.00001b.r3.6Ag0000326.1	1602	1648	light responsive element
AVESA.00001b.r3.6Ag0001191.1	124	173	zein metabolism regulation
AVESA.00001b.r3.6Ag0001191.1	1323	1372	salicylic acid responsiveness
AVESA.00001b.r3.6Ag0001191.1	1625	1674	salicylic acid responsiveness
AVESA.00001b.r3.6Ag0001191.1	62	108	light responsive element
AVESA.00001b.r3.6Ag0001191.1	999	1046	gibberellin-responsive element
AVESA.00001b.r3.6Ag0001191.1	33	79	light responsive element
AVESA.00001b.r3.6Ag0001191.1	1425	1471	light responsive element
AVESA.00001b.r3.6Ag0001191.1	1617	1663	light responsive element
AVESA.00001b.r3.6Ag0001191.1	33	78	abscisic acid responsiveness
AVESA.00001b.r3.6Ag0001191.1	340	389	abscisic acid responsiveness
AVESA.00001b.r3.6Ag0001191.1	1425	1471	abscisic acid responsiveness
AVESA.00001b.r3.6Ag0001191.1	1426	1471	abscisic acid responsiveness
AVESA.00001b.r3.6Ag0001191.1	1615	1664	abscisic acid responsiveness
AVESA.00001b.r3.6Ag0001191.1	1617	1665	abscisic acid responsiveness
AVESA.00001b.r3.6Ag0001191.1	1618	1663	abscisic acid responsiveness
AVESA.00001b.r3.6Ag0001191.1	1599	1649	light responsive element
AVESA.00001b.r3.6Ag0001191.1	464	510	anaerobic induction
AVESA.00001b.r3.6Ag0001191.1	492	538	anaerobic induction
AVESA.00001b.r3.6Ag0001191.1	1133	1179	anaerobic induction
AVESA.00001b.r3.6Ag0001191.1	1333	1379	anaerobic induction
AVESA.00001b.r3.6Ag0001191.1	1572	1618	anaerobic induction
AVESA.00001b.r3.6Ag0001191.1	1876	1922	light responsive element
AVESA.00001b.r3.6Ag0001191.1	1901	1947	drought-inducibility
AVESA.00001b.r3.6Ag0001191.1	1425	1471	light responsive element
AVESA.00001b.r3.6Ag0001191.1	1689	1736	light responsive element
AVESA.00001b.r3.6Ag0001191.1	454	500	light responsive element
AVESA.00001b.r3.6Ag0002020.1	93	139	light responsive element
AVESA.00001b.r3.6Ag0002020.1	1175	1221	light responsive element
AVESA.00001b.r3.6Ag0002020.1	551	597	light responsive element
AVESA.00001b.r3.6Ag0002020.1	558	604	light responsive element
AVESA.00001b.r3.6Ag0002020.1	555	605	abscisic acid responsiveness
AVESA.00001b.r3.6Ag0002020.1	559	604	abscisic acid responsiveness
AVESA.00001b.r3.6Ag0002020.1	1646	1693	gibberellin-responsive element
AVESA.00001b.r3.6Ag0002020.1	696	742	low-temperature responsiveness
AVESA.00001b.r3.6Ag0002020.1	1136	1184	seed-specific regulation
AVESA.00001b.r3.6Ag0002020.1	1014	1060	light responsive element
AVESA.00001b.r3.6Ag0002020.1	1098	1144	light responsive element
AVESA.00001b.r3.6Ag0002020.1	1437	1483	light responsive element
AVESA.00001b.r3.6Ag0002020.1	89	138	defense and stress responsiveness
AVESA.00001b.r3.6Ag0002020.1	102	151	light responsive element
AVESA.00001b.r3.6Ag0002020.1	513	558	MeJA-responsiveness
AVESA.00001b.r3.6Ag0002020.1	513	558	MeJA-responsiveness
AVESA.00001b.r3.6Ag0002020.1	29	75	auxin-responsive element
AVESA.00001b.r3.6Ag0002020.1	1585	1631	anaerobic induction
AVESA.00001b.r3.6Ag0002020.1	57	106.5	light responsive element
AVESA.00001b.r3.6Ag0002021.1	1890	1936	anoxic specific inducibility
AVESA.00001b.r3.6Ag0002021.1	1119	1165	low-temperature responsiveness
AVESA.00001b.r3.6Ag0002021.1	1420	1469	zein metabolism regulation
AVESA.00001b.r3.6Ag0002021.1	1453	1499	light responsive element
AVESA.00001b.r3.6Ag0002021.1	1808	1853	abscisic acid responsiveness
AVESA.00001b.r3.6Ag0002021.1	1808	1854	light responsive element
AVESA.00001b.r3.6Ag0002021.1	1814	1860	light responsive element
AVESA.00001b.r3.6Ag0002021.1	642	692	light responsive element
AVESA.00001b.r3.6Ag0002021.1	1600	1647	light responsive element
AVESA.00001b.r3.6Ag0002021.1	463	512	circadian control
AVESA.00001b.r3.6Ag0002021.1	945	994	circadian control
AVESA.00001b.r3.6Ag0002021.1	113	161	light responsive element
AVESA.00001b.r3.6Ag0002021.1	1217	1265	light responsive element
AVESA.00001b.r3.6Ag0002021.1	1010	1056	light responsive element
AVESA.00001b.r3.6Ag0002021.1	1116	1162	anaerobic induction
AVESA.00001b.r3.6Ag0002021.1	1241	1287	anaerobic induction
AVESA.00001b.r3.6Ag0002021.1	594	640	auxin-responsive element
AVESA.00001b.r3.6Ag0002021.1	865	912	light responsive element
AVESA.00001b.r3.6Ag0002021.1	1475	1520	MeJA-responsiveness
AVESA.00001b.r3.6Ag0002021.1	1475	1520	MeJA-responsiveness
AVESA.00001b.r3.6Ag0002021.1	194	240	light responsive element
AVESA.00001b.r3.6Ag0002023.1	1916	1962	light responsive element
AVESA.00001b.r3.6Ag0002023.1	709	758	light responsive element
AVESA.00001b.r3.6Ag0002023.1	1478	1527	light responsive element
AVESA.00001b.r3.6Ag0002023.1	774	821	auxin-responsive element
AVESA.00001b.r3.6Ag0002023.1	437	484	light responsive element
AVESA.00001b.r3.6Ag0002023.1	695	742	light responsive element
AVESA.00001b.r3.6Ag0002023.1	102	147	MeJA-responsiveness
AVESA.00001b.r3.6Ag0002023.1	1054	1099	MeJA-responsiveness
AVESA.00001b.r3.6Ag0002023.1	1147	1192	MeJA-responsiveness
AVESA.00001b.r3.6Ag0002023.1	1367	1412	MeJA-responsiveness
AVESA.00001b.r3.6Ag0002023.1	1568	1613	MeJA-responsiveness
AVESA.00001b.r3.6Ag0002023.1	1597	1642	MeJA-responsiveness
AVESA.00001b.r3.6Ag0002023.1	1805	1850	MeJA-responsiveness
AVESA.00001b.r3.6Ag0002023.1	1828	1873	MeJA-responsiveness
AVESA.00001b.r3.6Ag0002023.1	102	147	MeJA-responsiveness
AVESA.00001b.r3.6Ag0002023.1	1054	1099	MeJA-responsiveness
AVESA.00001b.r3.6Ag0002023.1	1147	1192	MeJA-responsiveness
AVESA.00001b.r3.6Ag0002023.1	1367	1412	MeJA-responsiveness
AVESA.00001b.r3.6Ag0002023.1	1568	1613	MeJA-responsiveness
AVESA.00001b.r3.6Ag0002023.1	1597	1642	MeJA-responsiveness
AVESA.00001b.r3.6Ag0002023.1	1805	1850	MeJA-responsiveness
AVESA.00001b.r3.6Ag0002023.1	1828	1873	MeJA-responsiveness
AVESA.00001b.r3.6Ag0002023.1	568	614	drought-inducibility
AVESA.00001b.r3.6Ag0002023.1	459	506	light responsive element
AVESA.00001b.r3.6Ag0002023.1	1369	1414	abscisic acid responsiveness
AVESA.00001b.r3.6Ag0002023.1	1803	1848	abscisic acid responsiveness
AVESA.00001b.r3.6Ag0002023.1	1826	1871	abscisic acid responsiveness
AVESA.00001b.r3.6Ag0002023.1	1831	1876	abscisic acid responsiveness
AVESA.00001b.r3.6Ag0002023.1	1916	1962	abscisic acid responsiveness
AVESA.00001b.r3.6Ag0002023.1	1917	1962	abscisic acid responsiveness
AVESA.00001b.r3.6Ag0002023.1	41	90	light responsive element
AVESA.00001b.r3.6Ag0002023.1	1368	1414	light responsive element
AVESA.00001b.r3.6Ag0002023.1	1646	1692	light responsive element
AVESA.00001b.r3.6Ag0002023.1	1803	1849	light responsive element
AVESA.00001b.r3.6Ag0002023.1	1826	1872	light responsive element
AVESA.00001b.r3.6Ag0002023.1	1831	1877	light responsive element
AVESA.00001b.r3.6Ag0002023.1	1916	1962	light responsive element
AVESA.00001b.r3.6Ag0002023.1	940	986	light responsive element
AVESA.00001b.r3.6Ag0002023.1	1251	1297	light responsive element
AVESA.00001b.r3.6Ag0002023.1	1294	1340	light responsive element
AVESA.00001b.r3.6Ag0002023.1	1462	1508	light responsive element
AVESA.00001b.r3.6Ag0002023.1	1802	1851	zein metabolism regulation
AVESA.00001b.r3.6Ag0002023.1	937	983	anoxic specific inducibility
AVESA.00001b.r3.6Ag0002023.1	1411	1457	anoxic specific inducibility
AVESA.00001b.r3.6Ag0002472.1	537	586	light responsive element
AVESA.00001b.r3.6Ag0002472.1	-4	42	anaerobic induction
AVESA.00001b.r3.6Ag0002472.1	665	712	light responsive element
AVESA.00001b.r3.6Ag0002472.1	1755	1802	light responsive element
AVESA.00001b.r3.6Ag0002472.1	1510	1555	MeJA-responsiveness
AVESA.00001b.r3.6Ag0002472.1	1510	1555	MeJA-responsiveness
AVESA.00001b.r3.6Ag0002472.1	539	585	light responsive element
AVESA.00001b.r3.6Ag0002472.1	947	993	light responsive element
AVESA.00001b.r3.6Ag0002472.1	1090	1136	light responsive element
AVESA.00001b.r3.6Ag0002472.1	1793	1839	anoxic specific inducibility
AVESA.00001b.r3.6Ag0002472.1	1684	1730	light responsive element
AVESA.00001b.r3.6Ag0002472.1	540	585	abscisic acid responsiveness
AVESA.00001b.r3.6Ag0002472.1	1781	1830	abscisic acid responsiveness
AVESA.00001b.r3.6Ag0002472.1	1783	1828	abscisic acid responsiveness
AVESA.00001b.r3.6Ag0002472.1	1940	1985	abscisic acid responsiveness
AVESA.00001b.r3.6Ag0002472.1	1783	1829	light responsive element
AVESA.00001b.r3.6Ag0002472.1	1940	1986	light responsive element
AVESA.00001b.r3.6Ag0002472.1	1216	1264	light responsive element
AVESA.00001b.r3.6Ag0002472.1	184	233	circadian control
AVESA.00001b.r3.6Ag0002472.1	-10	38	light responsive element
AVESA.00001b.r3.6Ag0002806.1	1333	1379	light responsive element
AVESA.00001b.r3.6Ag0002806.1	159	204	abscisic acid responsiveness
AVESA.00001b.r3.6Ag0002806.1	184	229	abscisic acid responsiveness
AVESA.00001b.r3.6Ag0002806.1	245	290	abscisic acid responsiveness
AVESA.00001b.r3.6Ag0002806.1	613	659	abscisic acid responsiveness
AVESA.00001b.r3.6Ag0002806.1	614	659	abscisic acid responsiveness
AVESA.00001b.r3.6Ag0002806.1	159	205	light responsive element
AVESA.00001b.r3.6Ag0002806.1	183	229	light responsive element
AVESA.00001b.r3.6Ag0002806.1	245	291	light responsive element
AVESA.00001b.r3.6Ag0002806.1	449	495	light responsive element
AVESA.00001b.r3.6Ag0002806.1	613	659	light responsive element
AVESA.00001b.r3.6Ag0002806.1	1048	1094	light responsive element
AVESA.00001b.r3.6Ag0002806.1	1080	1126	light responsive element
AVESA.00001b.r3.6Ag0002806.1	1963	2010	gibberellin-responsive element
AVESA.00001b.r3.6Ag0002806.1	823	869	light responsive element
AVESA.00001b.r3.6Ag0002806.1	827	873	light responsive element
AVESA.00001b.r3.6Ag0002806.1	1152	1198	light responsive element
AVESA.00001b.r3.6Ag0002806.1	1649	1695	light responsive element
AVESA.00001b.r3.6Ag0002806.1	1088	1134	low-temperature responsiveness
AVESA.00001b.r3.6Ag0002806.1	1656	1702	low-temperature responsiveness
AVESA.00001b.r3.6Ag0002806.1	24	72	zein metabolism regulation
AVESA.00001b.r3.6Ag0002806.1	1096	1145	salicylic acid responsiveness
AVESA.00001b.r3.6Ag0002806.1	150	200	light responsive element
AVESA.00001b.r3.6Ag0002806.1	613	659	light responsive element
AVESA.00001b.r3.6Ag0002806.1	3	48	MeJA-responsiveness
AVESA.00001b.r3.6Ag0002806.1	268	313	MeJA-responsiveness
AVESA.00001b.r3.6Ag0002806.1	578	623	MeJA-responsiveness
AVESA.00001b.r3.6Ag0002806.1	1731	1776	MeJA-responsiveness
AVESA.00001b.r3.6Ag0002806.1	3	48	MeJA-responsiveness
AVESA.00001b.r3.6Ag0002806.1	268	313	MeJA-responsiveness
AVESA.00001b.r3.6Ag0002806.1	578	623	MeJA-responsiveness
AVESA.00001b.r3.6Ag0002806.1	1731	1776	MeJA-responsiveness
AVESA.00001b.r3.6Ag0002806.1	1722	1768	drought-inducibility
AVESA.00001b.r3.6Ag0002806.1	412	458	auxin-responsive element
AVESA.00001b.r3.6Ag0002806.1	1234	1284	light responsive element
AVESA.00001b.r3.6Ag0002806.1	1076	1122	anaerobic induction
AVESA.00001b.r3.6Ag0002806.1	1410	1456	anaerobic induction
AVESA.00001b.r3.6Cg0001014.1	1762	1809	light responsive element
AVESA.00001b.r3.6Cg0001014.1	895	941	auxin-responsive element
AVESA.00001b.r3.6Cg0001014.1	1133	1179	drought-inducibility
AVESA.00001b.r3.6Cg0001014.1	7	52	MeJA-responsiveness
AVESA.00001b.r3.6Cg0001014.1	494	539	MeJA-responsiveness
AVESA.00001b.r3.6Cg0001014.1	677	722	MeJA-responsiveness
AVESA.00001b.r3.6Cg0001014.1	683	728	MeJA-responsiveness
AVESA.00001b.r3.6Cg0001014.1	1347	1392	MeJA-responsiveness
AVESA.00001b.r3.6Cg0001014.1	7	52	MeJA-responsiveness
AVESA.00001b.r3.6Cg0001014.1	494	539	MeJA-responsiveness
AVESA.00001b.r3.6Cg0001014.1	677	722	MeJA-responsiveness
AVESA.00001b.r3.6Cg0001014.1	683	728	MeJA-responsiveness
AVESA.00001b.r3.6Cg0001014.1	1347	1392	MeJA-responsiveness
AVESA.00001b.r3.6Cg0001014.1	615	667	light responsive element
AVESA.00001b.r3.6Cg0001014.1	1546	1592	anaerobic induction
AVESA.00001b.r3.6Cg0001014.1	1413	1459	light responsive element
AVESA.00001b.r3.6Cg0001014.1	973	1023.5	flavonoid biosynthetic regulation
AVESA.00001b.r3.6Cg0001014.1	579	625	light responsive element
AVESA.00001b.r3.6Cg0001014.1	210	260	light responsive element
AVESA.00001b.r3.6Cg0001014.1	1602	1651	salicylic acid responsiveness
AVESA.00001b.r3.6Cg0001014.1	314	362	light responsive element
AVESA.00001b.r3.6Cg0001014.1	579	625	light responsive element
AVESA.00001b.r3.6Cg0001014.1	1072	1118	light responsive element
AVESA.00001b.r3.6Cg0001014.1	1075	1121	light responsive element
AVESA.00001b.r3.6Cg0001014.1	579	625	abscisic acid responsiveness
AVESA.00001b.r3.6Cg0001014.1	580	625	abscisic acid responsiveness
AVESA.00001b.r3.6Cg0001014.1	1076	1121	abscisic acid responsiveness
AVESA.00001b.r3.6Cg0001016.1	273	322	zein metabolism regulation
AVESA.00001b.r3.6Cg0001016.1	715	765	zein metabolism regulation
AVESA.00001b.r3.6Cg0001016.1	938	984	low-temperature responsiveness
AVESA.00001b.r3.6Cg0001016.1	1305	1351	light responsive element
AVESA.00001b.r3.6Cg0001016.1	684	731	gibberellin-responsive element
AVESA.00001b.r3.6Cg0001016.1	436	486	light responsive element
AVESA.00001b.r3.6Cg0001016.1	1568	1615	light responsive element
AVESA.00001b.r3.6Cg0001016.1	922	967	abscisic acid responsiveness
AVESA.00001b.r3.6Cg0001016.1	1783	1828	abscisic acid responsiveness
AVESA.00001b.r3.6Cg0001016.1	922	968	light responsive element
AVESA.00001b.r3.6Cg0001016.1	1783	1829	light responsive element
AVESA.00001b.r3.6Cg0001016.1	935	981	anaerobic induction
AVESA.00001b.r3.6Cg0001016.1	1127	1173	anaerobic induction
AVESA.00001b.r3.6Cg0001016.1	806	852	light responsive element
AVESA.00001b.r3.6Cg0001016.1	831	877	light responsive element
AVESA.00001b.r3.6Cg0001016.1	368	414	auxin-responsive element
AVESA.00001b.r3.6Cg0001017.1	885	931	light responsive element
AVESA.00001b.r3.6Cg0001017.1	1237	1286	light responsive element
AVESA.00001b.r3.6Cg0001017.1	1240	1286	light responsive element
AVESA.00001b.r3.6Cg0001017.1	1460	1506	light responsive element
AVESA.00001b.r3.6Cg0001017.1	1238	1286	abscisic acid responsiveness
AVESA.00001b.r3.6Cg0001017.1	1240	1285	abscisic acid responsiveness
AVESA.00001b.r3.6Cg0001017.1	1460	1505	abscisic acid responsiveness
AVESA.00001b.r3.6Cg0001017.1	1037	1084	gibberellin-responsive element
AVESA.00001b.r3.6Cg0001017.1	643	689	light responsive element
AVESA.00001b.r3.6Cg0001017.1	1865	1911	light responsive element
AVESA.00001b.r3.6Cg0001017.1	698	746	light responsive element
AVESA.00001b.r3.6Cg0001017.1	1862	1908	anoxic specific inducibility
AVESA.00001b.r3.6Cg0001017.1	16	64.5	zein metabolism regulation
AVESA.00001b.r3.6Cg0001017.1	1664	1714	salicylic acid responsiveness
AVESA.00001b.r3.6Cg0001017.1	3	49	light responsive element
AVESA.00001b.r3.6Cg0001017.1	41	89	seed-specific regulation
AVESA.00001b.r3.6Cg0001017.1	1010	1062	flavonoid biosynthetic regulation
AVESA.00001b.r3.6Cg0001017.1	1408	1454	drought-inducibility
AVESA.00001b.r3.6Cg0001017.1	826	871	MeJA-responsiveness
AVESA.00001b.r3.6Cg0001017.1	1398	1443	MeJA-responsiveness
AVESA.00001b.r3.6Cg0001017.1	1974	2019	MeJA-responsiveness
AVESA.00001b.r3.6Cg0001017.1	826	871	MeJA-responsiveness
AVESA.00001b.r3.6Cg0001017.1	1398	1443	MeJA-responsiveness
AVESA.00001b.r3.6Cg0001017.1	1974	2019	MeJA-responsiveness
AVESA.00001b.r3.6Cg0001017.1	1625	1672	light responsive element
AVESA.00001b.r3.6Cg0001017.1	1791	1838	light responsive element
AVESA.00001b.r3.6Cg0001017.1	846	893	auxin-responsive element
AVESA.00001b.r3.6Cg0001017.1	1705	1752	auxin-responsive element
AVESA.00001b.r3.6Cg0001017.1	648	694	auxin-responsive element
AVESA.00001b.r3.6Cg0001017.1	740	786	auxin-responsive element
AVESA.00001b.r3.6Cg0001017.1	875	921	auxin-responsive element
AVESA.00001b.r3.6Cg0001017.1	1639	1688	light responsive element
AVESA.00001b.r3.6Cg0001017.1	1017	1063	light responsive element
AVESA.00001b.r3.6Cg0002096.1	889	937	light responsive element
AVESA.00001b.r3.6Cg0002096.1	1023	1069	light responsive element
AVESA.00001b.r3.6Cg0002096.1	621	667	anaerobic induction
AVESA.00001b.r3.6Cg0002096.1	1175	1221	anaerobic induction
AVESA.00001b.r3.6Cg0002096.1	1163	1209	drought-inducibility
AVESA.00001b.r3.6Cg0002096.1	358	404	light responsive element
AVESA.00001b.r3.6Cg0002096.1	876	922	light responsive element
AVESA.00001b.r3.6Cg0002096.1	1546	1595	zein metabolism regulation
AVESA.00001b.r3.6Cg0002096.1	262	307	abscisic acid responsiveness
AVESA.00001b.r3.6Cg0002096.1	268	313	abscisic acid responsiveness
AVESA.00001b.r3.6Cg0002096.1	358	404	abscisic acid responsiveness
AVESA.00001b.r3.6Cg0002096.1	359	404	abscisic acid responsiveness
AVESA.00001b.r3.6Cg0002096.1	869	914	abscisic acid responsiveness
AVESA.00001b.r3.6Cg0002096.1	876	922	abscisic acid responsiveness
AVESA.00001b.r3.6Cg0002096.1	877	922	abscisic acid responsiveness
AVESA.00001b.r3.6Cg0002096.1	261	307	light responsive element
AVESA.00001b.r3.6Cg0002096.1	267	313	light responsive element
AVESA.00001b.r3.6Cg0002096.1	358	404	light responsive element
AVESA.00001b.r3.6Cg0002096.1	868	914	light responsive element
AVESA.00001b.r3.6Cg0002096.1	876	922	light responsive element
AVESA.00001b.r3.6Cg0002096.1	1145	1192	light responsive element
AVESA.00001b.r3.6Cg0002096.1	1077	1126	circadian control
AVESA.00001b.r3.6Cg0002096.1	116	162	light responsive element
AVESA.00001b.r3.6Cg0003187.1	1794	1843	circadian control
AVESA.00001b.r3.6Cg0003187.1	1605	1655	light responsive element
AVESA.00001b.r3.6Cg0003187.1	598	644	light responsive element
AVESA.00001b.r3.6Cg0003187.1	1422	1468	abscisic acid responsiveness
AVESA.00001b.r3.6Cg0003187.1	1423	1468	abscisic acid responsiveness
AVESA.00001b.r3.6Cg0003187.1	1621	1670	abscisic acid responsiveness
AVESA.00001b.r3.6Cg0003187.1	1623	1671	abscisic acid responsiveness
AVESA.00001b.r3.6Cg0003187.1	1624	1669	abscisic acid responsiveness
AVESA.00001b.r3.6Cg0003187.1	1422	1468	light responsive element
AVESA.00001b.r3.6Cg0003187.1	1623	1669	light responsive element
AVESA.00001b.r3.6Cg0003187.1	1449	1496	gibberellin-responsive element
AVESA.00001b.r3.6Cg0003187.1	62	108	light responsive element
AVESA.00001b.r3.6Cg0003187.1	768	815	gibberellin-responsive element
AVESA.00001b.r3.6Cg0003187.1	55	101	anoxic specific inducibility
AVESA.00001b.r3.6Cg0003187.1	1631	1680	salicylic acid responsiveness
AVESA.00001b.r3.6Cg0003187.1	919	967.5	zein metabolism regulation
AVESA.00001b.r3.6Cg0003187.1	1040	1089	zein metabolism regulation
AVESA.00001b.r3.6Cg0003187.1	537	583	light responsive element
AVESA.00001b.r3.6Cg0003187.1	1831	1877	light responsive element
AVESA.00001b.r3.6Cg0003187.1	1695	1742	light responsive element
AVESA.00001b.r3.6Cg0003187.1	1422	1468	light responsive element
AVESA.00001b.r3.6Cg0003187.1	1283	1335	light responsive element
AVESA.00001b.r3.6Cg0003187.1	954	1000	anaerobic induction
AVESA.00001b.r3.6Cg0003187.1	1578	1624	anaerobic induction
AVESA.00001b.r3.6Dg0000044.1	139	185	low-temperature responsiveness
AVESA.00001b.r3.6Dg0000044.1	621	667	low-temperature responsiveness
AVESA.00001b.r3.6Dg0000044.1	315	361	light responsive element
AVESA.00001b.r3.6Dg0000044.1	287	333	light responsive element
AVESA.00001b.r3.6Dg0000044.1	125	170	abscisic acid responsiveness
AVESA.00001b.r3.6Dg0000044.1	285	334	abscisic acid responsiveness
AVESA.00001b.r3.6Dg0000044.1	287	333	abscisic acid responsiveness
AVESA.00001b.r3.6Dg0000044.1	288	333	abscisic acid responsiveness
AVESA.00001b.r3.6Dg0000044.1	1033	1078	abscisic acid responsiveness
AVESA.00001b.r3.6Dg0000044.1	1514	1561	abscisic acid responsiveness
AVESA.00001b.r3.6Dg0000044.1	972	1021	light responsive element
AVESA.00001b.r3.6Dg0000044.1	1588	1634	light responsive element
AVESA.00001b.r3.6Dg0000044.1	1604	1653	defense and stress responsiveness
AVESA.00001b.r3.6Dg0000044.1	124	170	light responsive element
AVESA.00001b.r3.6Dg0000044.1	287	333	light responsive element
AVESA.00001b.r3.6Dg0000044.1	1033	1079	light responsive element
AVESA.00001b.r3.6Dg0000044.1	502	548	light responsive element
AVESA.00001b.r3.6Dg0000044.1	528	574	light responsive element
AVESA.00001b.r3.6Dg0000044.1	1398	1444	light responsive element
AVESA.00001b.r3.6Dg0000875.3	1883	1929	light responsive element
AVESA.00001b.r3.6Dg0000875.3	518	564	anaerobic induction
AVESA.00001b.r3.6Dg0000875.3	1145	1191	anaerobic induction
AVESA.00001b.r3.6Dg0000875.3	1580	1626	anaerobic induction
AVESA.00001b.r3.6Dg0000875.3	1432	1478	light responsive element
AVESA.00001b.r3.6Dg0000875.3	480	526	light responsive element
AVESA.00001b.r3.6Dg0000875.3	1697	1744	light responsive element
AVESA.00001b.r3.6Dg0000875.3	1888	1934	low-temperature responsiveness
AVESA.00001b.r3.6Dg0000875.3	331	380	salicylic acid responsiveness
AVESA.00001b.r3.6Dg0000875.3	1333	1382	salicylic acid responsiveness
AVESA.00001b.r3.6Dg0000875.3	1633	1682	salicylic acid responsiveness
AVESA.00001b.r3.6Dg0000875.3	150	199	zein metabolism regulation
AVESA.00001b.r3.6Dg0000875.3	1110	1158.5	zein metabolism regulation
AVESA.00001b.r3.6Dg0000875.3	1009	1056	gibberellin-responsive element
AVESA.00001b.r3.6Dg0000875.3	88	134	light responsive element
AVESA.00001b.r3.6Dg0000875.3	56	106	light responsive element
AVESA.00001b.r3.6Dg0000875.3	59	105	light responsive element
AVESA.00001b.r3.6Dg0000875.3	1432	1478	light responsive element
AVESA.00001b.r3.6Dg0000875.3	1625	1671	light responsive element
AVESA.00001b.r3.6Dg0000875.3	59	104	abscisic acid responsiveness
AVESA.00001b.r3.6Dg0000875.3	365	414	abscisic acid responsiveness
AVESA.00001b.r3.6Dg0000875.3	1432	1478	abscisic acid responsiveness
AVESA.00001b.r3.6Dg0000875.3	1433	1478	abscisic acid responsiveness
AVESA.00001b.r3.6Dg0000875.3	1623	1672	abscisic acid responsiveness
AVESA.00001b.r3.6Dg0000875.3	1625	1673	abscisic acid responsiveness
AVESA.00001b.r3.6Dg0000875.3	1626	1671	abscisic acid responsiveness
AVESA.00001b.r3.6Dg0000875.3	682	735	light responsive element
AVESA.00001b.r3.6Dg0000875.3	1207	1254	light responsive element
AVESA.00001b.r3.6Dg0000875.3	1607	1657	light responsive element
AVESA.00001b.r3.6Dg0001684.2	478	524	anaerobic induction
AVESA.00001b.r3.6Dg0001684.2	1511	1560	light responsive element
AVESA.00001b.r3.6Dg0001684.2	1462	1508	drought-inducibility
AVESA.00001b.r3.6Dg0001684.2	-12	33	MeJA-responsiveness
AVESA.00001b.r3.6Dg0001684.2	883	928	MeJA-responsiveness
AVESA.00001b.r3.6Dg0001684.2	1003	1048	MeJA-responsiveness
AVESA.00001b.r3.6Dg0001684.2	1321	1366	MeJA-responsiveness
AVESA.00001b.r3.6Dg0001684.2	1445	1490	MeJA-responsiveness
AVESA.00001b.r3.6Dg0001684.2	1601	1646	MeJA-responsiveness
AVESA.00001b.r3.6Dg0001684.2	1630	1675	MeJA-responsiveness
AVESA.00001b.r3.6Dg0001684.2	1811	1856	MeJA-responsiveness
AVESA.00001b.r3.6Dg0001684.2	1834	1879	MeJA-responsiveness
AVESA.00001b.r3.6Dg0001684.2	-12	33	MeJA-responsiveness
AVESA.00001b.r3.6Dg0001684.2	883	928	MeJA-responsiveness
AVESA.00001b.r3.6Dg0001684.2	1003	1048	MeJA-responsiveness
AVESA.00001b.r3.6Dg0001684.2	1321	1366	MeJA-responsiveness
AVESA.00001b.r3.6Dg0001684.2	1445	1490	MeJA-responsiveness
AVESA.00001b.r3.6Dg0001684.2	1601	1646	MeJA-responsiveness
AVESA.00001b.r3.6Dg0001684.2	1630	1675	MeJA-responsiveness
AVESA.00001b.r3.6Dg0001684.2	1811	1856	MeJA-responsiveness
AVESA.00001b.r3.6Dg0001684.2	1834	1879	MeJA-responsiveness
AVESA.00001b.r3.6Dg0001684.2	1922	1968	light responsive element
AVESA.00001b.r3.6Dg0001684.2	114	160	light responsive element
AVESA.00001b.r3.6Dg0001684.2	330	376	light responsive element
AVESA.00001b.r3.6Dg0001684.2	884	933	zein metabolism regulation
AVESA.00001b.r3.6Dg0001684.2	1275	1324	zein metabolism regulation
AVESA.00001b.r3.6Dg0001684.2	1808	1857	zein metabolism regulation
AVESA.00001b.r3.6Dg0001684.2	864	910	light responsive element
AVESA.00001b.r3.6Dg0001684.2	1140	1186	light responsive element
AVESA.00001b.r3.6Dg0001684.2	1495	1541	light responsive element
AVESA.00001b.r3.6Dg0001684.2	539	586	gibberellin-responsive element
AVESA.00001b.r3.6Dg0001684.2	1373	1422	light responsive element
AVESA.00001b.r3.6Dg0001684.2	1030	1076	light responsive element
AVESA.00001b.r3.6Dg0001684.2	1033	1079	light responsive element
AVESA.00001b.r3.6Dg0001684.2	1260	1306	light responsive element
AVESA.00001b.r3.6Dg0001684.2	1446	1492	light responsive element
AVESA.00001b.r3.6Dg0001684.2	1809	1855	light responsive element
AVESA.00001b.r3.6Dg0001684.2	1832	1878	light responsive element
AVESA.00001b.r3.6Dg0001684.2	1837	1883	light responsive element
AVESA.00001b.r3.6Dg0001684.2	1922	1968	light responsive element
AVESA.00001b.r3.6Dg0001684.2	1034	1079	abscisic acid responsiveness
AVESA.00001b.r3.6Dg0001684.2	1261	1306	abscisic acid responsiveness
AVESA.00001b.r3.6Dg0001684.2	1393	1442	abscisic acid responsiveness
AVESA.00001b.r3.6Dg0001684.2	1447	1492	abscisic acid responsiveness
AVESA.00001b.r3.6Dg0001684.2	1762	1811	abscisic acid responsiveness
AVESA.00001b.r3.6Dg0001684.2	1809	1854	abscisic acid responsiveness
AVESA.00001b.r3.6Dg0001684.2	1832	1877	abscisic acid responsiveness
AVESA.00001b.r3.6Dg0001684.2	1837	1882	abscisic acid responsiveness
AVESA.00001b.r3.6Dg0001684.2	1922	1968	abscisic acid responsiveness
AVESA.00001b.r3.6Dg0001684.2	1923	1968	abscisic acid responsiveness
AVESA.00001b.r3.6Dg0001686.1	351	400	circadian control
AVESA.00001b.r3.6Dg0001686.1	842	891	circadian control
AVESA.00001b.r3.6Dg0001686.1	912	961	circadian control
AVESA.00001b.r3.6Dg0001686.1	1754	1800	light responsive element
AVESA.00001b.r3.6Dg0001686.1	1754	1799	abscisic acid responsiveness
AVESA.00001b.r3.6Dg0001686.1	530	580	light responsive element
AVESA.00001b.r3.6Dg0001686.1	1337	1383	light responsive element
AVESA.00001b.r3.6Dg0001686.1	941	987	low-temperature responsiveness
AVESA.00001b.r3.6Dg0001686.1	1017	1063	low-temperature responsiveness
AVESA.00001b.r3.6Dg0001686.1	1839	1885	anoxic specific inducibility
AVESA.00001b.r3.6Dg0001686.1	1308	1357	zein metabolism regulation
AVESA.00001b.r3.6Dg0001686.1	879	925	drought-inducibility
AVESA.00001b.r3.6Dg0001686.1	1359	1404	MeJA-responsiveness
AVESA.00001b.r3.6Dg0001686.1	1762	1807	MeJA-responsiveness
AVESA.00001b.r3.6Dg0001686.1	1359	1404	MeJA-responsiveness
AVESA.00001b.r3.6Dg0001686.1	1762	1807	MeJA-responsiveness
AVESA.00001b.r3.6Dg0001686.1	761	808	light responsive element
AVESA.00001b.r3.6Dg0001686.1	482	528	auxin-responsive element
AVESA.00001b.r3.6Dg0001686.1	1115	1163	light responsive element
AVESA.00001b.r3.6Dg0001686.1	1139	1185	anaerobic induction
AVESA.00001b.r3.6Dg0001686.1	1204	1250	anaerobic induction
AVESA.00001b.r3.6Dg0001686.1	1691	1737	anaerobic induction
AVESA.00001b.r3.6Dg0001688.1	390	440	light responsive element
AVESA.00001b.r3.6Dg0001688.1	764	813	light responsive element
AVESA.00001b.r3.6Dg0001688.1	1517	1566	light responsive element
AVESA.00001b.r3.6Dg0001688.1	1117	1162	MeJA-responsiveness
AVESA.00001b.r3.6Dg0001688.1	1210	1255	MeJA-responsiveness
AVESA.00001b.r3.6Dg0001688.1	1405	1450	MeJA-responsiveness
AVESA.00001b.r3.6Dg0001688.1	1607	1652	MeJA-responsiveness
AVESA.00001b.r3.6Dg0001688.1	1636	1681	MeJA-responsiveness
AVESA.00001b.r3.6Dg0001688.1	1811	1856	MeJA-responsiveness
AVESA.00001b.r3.6Dg0001688.1	1834	1879	MeJA-responsiveness
AVESA.00001b.r3.6Dg0001688.1	1117	1162	MeJA-responsiveness
AVESA.00001b.r3.6Dg0001688.1	1210	1255	MeJA-responsiveness
AVESA.00001b.r3.6Dg0001688.1	1405	1450	MeJA-responsiveness
AVESA.00001b.r3.6Dg0001688.1	1607	1652	MeJA-responsiveness
AVESA.00001b.r3.6Dg0001688.1	1636	1681	MeJA-responsiveness
AVESA.00001b.r3.6Dg0001688.1	1811	1856	MeJA-responsiveness
AVESA.00001b.r3.6Dg0001688.1	1834	1879	MeJA-responsiveness
AVESA.00001b.r3.6Dg0001688.1	582	628	drought-inducibility
AVESA.00001b.r3.6Dg0001688.1	819	866	auxin-responsive element
AVESA.00001b.r3.6Dg0001688.1	750	797	light responsive element
AVESA.00001b.r3.6Dg0001688.1	1390	1436	light responsive element
AVESA.00001b.r3.6Dg0001688.1	1922	1968	light responsive element
AVESA.00001b.r3.6Dg0001688.1	1399	1448	defense and stress responsiveness
AVESA.00001b.r3.6Dg0001688.1	1808	1857	zein metabolism regulation
AVESA.00001b.r3.6Dg0001688.1	257	303	anoxic specific inducibility
AVESA.00001b.r3.6Dg0001688.1	276	322	anoxic specific inducibility
AVESA.00001b.r3.6Dg0001688.1	280	326	anoxic specific inducibility
AVESA.00001b.r3.6Dg0001688.1	938	984	anoxic specific inducibility
AVESA.00001b.r3.6Dg0001688.1	1000	1046	anoxic specific inducibility
AVESA.00001b.r3.6Dg0001688.1	1450	1496	anoxic specific inducibility
AVESA.00001b.r3.6Dg0001688.1	1003	1049	light responsive element
AVESA.00001b.r3.6Dg0001688.1	1314	1360	light responsive element
AVESA.00001b.r3.6Dg0001688.1	1501	1547	light responsive element
AVESA.00001b.r3.6Dg0001688.1	390	438	abscisic acid responsiveness
AVESA.00001b.r3.6Dg0001688.1	392	437	abscisic acid responsiveness
AVESA.00001b.r3.6Dg0001688.1	1388	1437	abscisic acid responsiveness
AVESA.00001b.r3.6Dg0001688.1	1390	1436	abscisic acid responsiveness
AVESA.00001b.r3.6Dg0001688.1	1391	1436	abscisic acid responsiveness
AVESA.00001b.r3.6Dg0001688.1	1407	1452	abscisic acid responsiveness
AVESA.00001b.r3.6Dg0001688.1	1809	1854	abscisic acid responsiveness
AVESA.00001b.r3.6Dg0001688.1	1832	1877	abscisic acid responsiveness
AVESA.00001b.r3.6Dg0001688.1	1837	1882	abscisic acid responsiveness
AVESA.00001b.r3.6Dg0001688.1	1922	1968	abscisic acid responsiveness
AVESA.00001b.r3.6Dg0001688.1	1923	1968	abscisic acid responsiveness
AVESA.00001b.r3.6Dg0001688.1	392	438	light responsive element
AVESA.00001b.r3.6Dg0001688.1	1390	1436	light responsive element
AVESA.00001b.r3.6Dg0001688.1	1406	1452	light responsive element
AVESA.00001b.r3.6Dg0001688.1	1685	1731	light responsive element
AVESA.00001b.r3.6Dg0001688.1	1809	1855	light responsive element
AVESA.00001b.r3.6Dg0001688.1	1832	1878	light responsive element
AVESA.00001b.r3.6Dg0001688.1	1837	1883	light responsive element
AVESA.00001b.r3.6Dg0001688.1	1922	1968	light responsive element
AVESA.00001b.r3.6Dg0001688.1	539	585	light responsive element
AVESA.00001b.r3.7Ag0000658.1	391	437	light responsive element
AVESA.00001b.r3.7Ag0000658.1	1627	1673	light responsive element
AVESA.00001b.r3.7Ag0000658.1	1902	1948	light responsive element
AVESA.00001b.r3.7Ag0000658.1	1178	1224	light responsive element
AVESA.00001b.r3.7Ag0000658.1	1354	1400	anaerobic induction
AVESA.00001b.r3.7Ag0000658.1	1532	1578	anaerobic induction
AVESA.00001b.r3.7Ag0000658.1	1621	1667	drought-inducibility
AVESA.00001b.r3.7Ag0000658.1	1867	1913	drought-inducibility
AVESA.00001b.r3.7Ag0000658.1	1414	1459	MeJA-responsiveness
AVESA.00001b.r3.7Ag0000658.1	1414	1459	MeJA-responsiveness
AVESA.00001b.r3.7Ag0000658.1	391	437	light responsive element
AVESA.00001b.r3.7Ag0000658.1	840	886	light responsive element
AVESA.00001b.r3.7Ag0000658.1	917	963	light responsive element
AVESA.00001b.r3.7Ag0000658.1	1475	1521	light responsive element
AVESA.00001b.r3.7Ag0000658.1	391	437	abscisic acid responsiveness
AVESA.00001b.r3.7Ag0000658.1	392	437	abscisic acid responsiveness
AVESA.00001b.r3.7Ag0000658.1	841	886	abscisic acid responsiveness
AVESA.00001b.r3.7Ag0000658.1	918	963	abscisic acid responsiveness
AVESA.00001b.r3.7Ag0000658.1	1476	1521	abscisic acid responsiveness
AVESA.00001b.r3.7Ag0000658.1	1627	1672	abscisic acid responsiveness
AVESA.00001b.r3.7Ag0000658.1	1902	1947	abscisic acid responsiveness
AVESA.00001b.r3.7Ag0000658.1	1706	1753	gibberellin-responsive element
AVESA.00001b.r3.7Ag0000658.1	1559	1608	light responsive element
AVESA.00001b.r3.7Ag0000658.1	488	537	circadian control
AVESA.00001b.r3.7Ag0000658.1	947	993	anoxic specific inducibility
AVESA.00001b.r3.7Ag0000658.1	71	120	salicylic acid responsiveness
AVESA.00001b.r3.7Ag0000658.1	1901	1950	zein metabolism regulation
AVESA.00001b.r3.7Ag0000658.1	1102	1149	gibberellin-responsive element
AVESA.00001b.r3.7Ag0000658.1	597	643	light responsive element
AVESA.00001b.r3.7Ag0000658.1	682	728	light responsive element
AVESA.00001b.r3.7Ag0000658.1	1131	1177	light responsive element
AVESA.00001b.r3.7Ag0001417.1	1855	1901	anoxic specific inducibility
AVESA.00001b.r3.7Ag0001417.1	1470	1516	low-temperature responsiveness
AVESA.00001b.r3.7Ag0001417.1	-19	27	light responsive element
AVESA.00001b.r3.7Ag0001417.1	1213	1259	light responsive element
AVESA.00001b.r3.7Ag0001417.1	1216	1262	light responsive element
AVESA.00001b.r3.7Ag0001417.1	-18	27	abscisic acid responsiveness
AVESA.00001b.r3.7Ag0001417.1	1217	1262	abscisic acid responsiveness
AVESA.00001b.r3.7Ag0001417.1	1490	1537	abscisic acid responsiveness
AVESA.00001b.r3.7Ag0001417.1	198	244	light responsive element
AVESA.00001b.r3.7Ag0001417.1	1614	1661	gibberellin-responsiveness
AVESA.00001b.r3.7Ag0001417.1	194	242	light responsive element
AVESA.00001b.r3.7Ag0001417.1	665	713	light responsive element
AVESA.00001b.r3.7Ag0001417.1	716	762	anaerobic induction
AVESA.00001b.r3.7Ag0001417.1	109	157	light responsive element
AVESA.00001b.r3.7Ag0001417.1	111	159	light responsive element
AVESA.00001b.r3.7Ag0001417.1	1768	1815	light responsive element
AVESA.00001b.r3.7Ag0001417.1	1242	1288	drought-inducibility
AVESA.00001b.r3.7Ag0001417.1	1640	1688	seed-specific regulation
AVESA.00001b.r3.7Ag0001417.1	534	582	light responsive element
AVESA.00001b.r3.7Ag0001417.1	662	710	light responsive element
AVESA.00001b.r3.7Ag0001417.1	851	897	light responsive element
AVESA.00001b.r3.7Cg0000254.1	797	843	anaerobic induction
AVESA.00001b.r3.7Cg0000254.1	1298	1344	anaerobic induction
AVESA.00001b.r3.7Cg0000254.1	269	315	auxin-responsive element
AVESA.00001b.r3.7Cg0000254.1	263	308	MeJA-responsiveness
AVESA.00001b.r3.7Cg0000254.1	1003	1048	MeJA-responsiveness
AVESA.00001b.r3.7Cg0000254.1	1200	1245	MeJA-responsiveness
AVESA.00001b.r3.7Cg0000254.1	1247	1292	MeJA-responsiveness
AVESA.00001b.r3.7Cg0000254.1	1642	1687	MeJA-responsiveness
AVESA.00001b.r3.7Cg0000254.1	1665	1710	MeJA-responsiveness
AVESA.00001b.r3.7Cg0000254.1	1678	1723	MeJA-responsiveness
AVESA.00001b.r3.7Cg0000254.1	1712	1757	MeJA-responsiveness
AVESA.00001b.r3.7Cg0000254.1	263	308	MeJA-responsiveness
AVESA.00001b.r3.7Cg0000254.1	1003	1048	MeJA-responsiveness
AVESA.00001b.r3.7Cg0000254.1	1200	1245	MeJA-responsiveness
AVESA.00001b.r3.7Cg0000254.1	1247	1292	MeJA-responsiveness
AVESA.00001b.r3.7Cg0000254.1	1642	1687	MeJA-responsiveness
AVESA.00001b.r3.7Cg0000254.1	1665	1710	MeJA-responsiveness
AVESA.00001b.r3.7Cg0000254.1	1678	1723	MeJA-responsiveness
AVESA.00001b.r3.7Cg0000254.1	1712	1757	MeJA-responsiveness
AVESA.00001b.r3.7Cg0000254.1	485	534	defense and stress responsiveness
AVESA.00001b.r3.7Cg0000254.1	125	171	light responsive element
AVESA.00001b.r3.7Cg0000254.1	936	982	light responsive element
AVESA.00001b.r3.7Cg0000254.1	1490	1536	light responsive element
AVESA.00001b.r3.7Cg0000254.1	93	139	anoxic specific inducibility
AVESA.00001b.r3.7Cg0000254.1	802	848	low-temperature responsiveness
AVESA.00001b.r3.7Cg0000254.1	1947	1993	low-temperature responsiveness
AVESA.00001b.r3.7Cg0000254.1	9	55	light responsive element
AVESA.00001b.r3.7Cg0000254.1	97	143	light responsive element
AVESA.00001b.r3.7Cg0000254.1	178	224	light responsive element
AVESA.00001b.r3.7Cg0000254.1	221	267	light responsive element
AVESA.00001b.r3.7Cg0000254.1	1191	1237	light responsive element
AVESA.00001b.r3.7Cg0000254.1	1635	1681	light responsive element
AVESA.00001b.r3.7Cg0000254.1	1715	1761	light responsive element
AVESA.00001b.r3.7Cg0000254.1	126	171	abscisic acid responsiveness
AVESA.00001b.r3.7Cg0000254.1	1635	1680	abscisic acid responsiveness
AVESA.00001b.r3.7Cg0000254.1	1715	1760	abscisic acid responsiveness
AVESA.00001b.r3.7Cg0000254.1	1375	1421	light responsive element
AVESA.00001b.r3.7Cg0001252.1	443	489	anaerobic induction
AVESA.00001b.r3.7Cg0001252.1	900	946	anaerobic induction
AVESA.00001b.r3.7Cg0001252.1	1283	1329	anaerobic induction
AVESA.00001b.r3.7Cg0001252.1	1653	1699	anaerobic induction
AVESA.00001b.r3.7Cg0001252.1	1665	1711	anaerobic induction
AVESA.00001b.r3.7Cg0001252.1	699	748	light responsive element
AVESA.00001b.r3.7Cg0001252.1	341	387	drought-inducibility
AVESA.00001b.r3.7Cg0001252.1	1016	1062	drought-inducibility
AVESA.00001b.r3.7Cg0001252.1	1135	1181	drought-inducibility
AVESA.00001b.r3.7Cg0001252.1	1154	1200	drought-inducibility
AVESA.00001b.r3.7Cg0001252.1	277	322	MeJA-responsiveness
AVESA.00001b.r3.7Cg0001252.1	607	652	MeJA-responsiveness
AVESA.00001b.r3.7Cg0001252.1	1323	1368	MeJA-responsiveness
AVESA.00001b.r3.7Cg0001252.1	1617	1662	MeJA-responsiveness
AVESA.00001b.r3.7Cg0001252.1	277	322	MeJA-responsiveness
AVESA.00001b.r3.7Cg0001252.1	607	652	MeJA-responsiveness
AVESA.00001b.r3.7Cg0001252.1	1323	1368	MeJA-responsiveness
AVESA.00001b.r3.7Cg0001252.1	1617	1662	MeJA-responsiveness
AVESA.00001b.r3.7Cg0001252.1	490	537	light responsive element
AVESA.00001b.r3.7Cg0001252.1	591	638	auxin-responsive element
AVESA.00001b.r3.7Cg0001252.1	833	879	auxin-responsive element
AVESA.00001b.r3.7Cg0001252.1	239	285	light responsive element
AVESA.00001b.r3.7Cg0001252.1	1405	1456	light responsive element
AVESA.00001b.r3.7Cg0001252.1	480	529	zein metabolism regulation
AVESA.00001b.r3.7Cg0001252.1	409	458	salicylic acid responsiveness
AVESA.00001b.r3.7Cg0001252.1	174	223	light responsive element
AVESA.00001b.r3.7Cg0001252.1	923	969	low-temperature responsiveness
AVESA.00001b.r3.7Cg0001252.1	1757	1803	low-temperature responsiveness
AVESA.00001b.r3.7Cg0001252.1	701	750	light responsive element
AVESA.00001b.r3.7Cg0001252.1	721	769	light responsive element
AVESA.00001b.r3.7Cg0001252.1	-7	39	light responsive element
AVESA.00001b.r3.7Cg0001252.1	130	176	light responsive element
AVESA.00001b.r3.7Cg0001252.1	172	218	light responsive element
AVESA.00001b.r3.7Cg0001252.1	196	246	light responsive element
AVESA.00001b.r3.7Cg0001252.1	324	370	light responsive element
AVESA.00001b.r3.7Cg0001252.1	239	284	abscisic acid responsiveness
AVESA.00001b.r3.7Cg0001252.1	325	370	abscisic acid responsiveness
AVESA.00001b.r3.7Cg0001252.1	321	367	light responsive element
AVESA.00001b.r3.7Cg0001252.1	1948	1994	light responsive element
AVESA.00001b.r3.7Cg0001252.1	1869	1918	circadian control
AVESA.00001b.r3.7Dg0000405.1	1309	1355	drought-inducibility
AVESA.00001b.r3.7Dg0000405.1	76	121	MeJA-responsiveness
AVESA.00001b.r3.7Dg0000405.1	870	919	light responsive element
AVESA.00001b.r3.7Dg0000405.1	811	857	anaerobic induction
AVESA.00001b.r3.7Dg0000405.1	631	677	light responsive element
AVESA.00001b.r3.7Dg0000405.1	945	991	light responsive element
AVESA.00001b.r3.7Dg0000405.1	1536	1582	low-temperature responsiveness
AVESA.00001b.r3.7Dg0000405.1	77	123	light responsive element
AVESA.00001b.r3.7Dg0000405.1	1837	1884	light responsive element
AVESA.00001b.r3.7Dg0000405.1	76	121	MeJA-responsiveness
AVESA.00001b.r3.7Dg0000405.1	23	70	light responsive element
AVESA.00001b.r3.7Dg0000405.1	24	70	light responsive element
AVESA.00001b.r3.7Dg0000405.1	757	805	light responsive element
AVESA.00001b.r3.7Dg0000405.1	1706	1754	seed-specific regulation
AVESA.00001b.r3.7Dg0000405.1	1924	1970	anoxic specific inducibility
AVESA.00001b.r3.7Dg0000405.1	1680	1727	gibberellin-responsiveness
AVESA.00001b.r3.7Dg0000405.1	289	337	light responsive element
AVESA.00001b.r3.7Dg0000405.1	760	808	light responsive element
AVESA.00001b.r3.7Dg0000405.1	293	339	light responsive element
AVESA.00001b.r3.7Dg0000405.1	78	123	abscisic acid responsiveness
AVESA.00001b.r3.7Dg0002111.1	505	551	light responsive element
AVESA.00001b.r3.7Dg0002111.1	1109	1155	light responsive element
AVESA.00001b.r3.7Dg0002111.1	1659	1705	light responsive element
AVESA.00001b.r3.7Dg0002111.1	1700	1747	light responsive element
AVESA.00001b.r3.7Dg0002111.1	1166	1212	light responsive element
AVESA.00001b.r3.7Dg0002111.1	929	975	anaerobic induction
AVESA.00001b.r3.7Dg0002111.1	1390	1436	anaerobic induction
AVESA.00001b.r3.7Dg0002111.1	1050	1096	light responsive element
AVESA.00001b.r3.7Dg0002111.1	1384	1430	drought-inducibility
AVESA.00001b.r3.7Dg0002111.1	58	103	MeJA-responsiveness
AVESA.00001b.r3.7Dg0002111.1	619	664	MeJA-responsiveness
AVESA.00001b.r3.7Dg0002111.1	872	917	MeJA-responsiveness
AVESA.00001b.r3.7Dg0002111.1	1142	1187	MeJA-responsiveness
AVESA.00001b.r3.7Dg0002111.1	58	103	MeJA-responsiveness
AVESA.00001b.r3.7Dg0002111.1	619	664	MeJA-responsiveness
AVESA.00001b.r3.7Dg0002111.1	872	917	MeJA-responsiveness
AVESA.00001b.r3.7Dg0002111.1	1142	1187	MeJA-responsiveness
AVESA.00001b.r3.7Dg0002111.1	503	552	light responsive element
AVESA.00001b.r3.7Dg0002111.1	505	551	light responsive element
AVESA.00001b.r3.7Dg0002111.1	532	578	light responsive element
AVESA.00001b.r3.7Dg0002111.1	1824	1870	light responsive element
AVESA.00001b.r3.7Dg0002111.1	327	376	abscisic acid responsiveness
AVESA.00001b.r3.7Dg0002111.1	505	551	abscisic acid responsiveness
AVESA.00001b.r3.7Dg0002111.1	506	551	abscisic acid responsiveness
AVESA.00001b.r3.7Dg0002111.1	532	577	abscisic acid responsiveness
AVESA.00001b.r3.7Dg0002111.1	1110	1155	abscisic acid responsiveness
AVESA.00001b.r3.7Dg0002111.1	1659	1704	abscisic acid responsiveness
AVESA.00001b.r3.7Dg0002111.1	1825	1870	abscisic acid responsiveness
AVESA.00001b.r3.7Dg0002111.1	1453	1501	light responsive element
AVESA.00001b.r3.7Dg0002111.1	1473	1523	zein metabolism regulation
AVESA.00001b.r3.7Dg0003486.1	627	673	light responsive element
AVESA.00001b.r3.7Dg0003486.1	1634	1680	light responsive element
AVESA.00001b.r3.7Dg0003486.1	1902	1948	light responsive element
AVESA.00001b.r3.7Dg0003486.1	1195	1241	light responsive element
AVESA.00001b.r3.7Dg0003486.1	248	297	light responsive element
AVESA.00001b.r3.7Dg0003486.1	1536	1582	anaerobic induction
AVESA.00001b.r3.7Dg0003486.1	706	753	light responsive element
AVESA.00001b.r3.7Dg0003486.1	1346	1392	auxin-responsive element
AVESA.00001b.r3.7Dg0003486.1	1628	1674	drought-inducibility
AVESA.00001b.r3.7Dg0003486.1	1867	1913	drought-inducibility
AVESA.00001b.r3.7Dg0003486.1	330	375	MeJA-responsiveness
AVESA.00001b.r3.7Dg0003486.1	1417	1462	MeJA-responsiveness
AVESA.00001b.r3.7Dg0003486.1	330	375	MeJA-responsiveness
AVESA.00001b.r3.7Dg0003486.1	1417	1462	MeJA-responsiveness
AVESA.00001b.r3.7Dg0003486.1	627	673	light responsive element
AVESA.00001b.r3.7Dg0003486.1	1479	1525	light responsive element
AVESA.00001b.r3.7Dg0003486.1	627	673	abscisic acid responsiveness
AVESA.00001b.r3.7Dg0003486.1	628	673	abscisic acid responsiveness
AVESA.00001b.r3.7Dg0003486.1	1480	1525	abscisic acid responsiveness
AVESA.00001b.r3.7Dg0003486.1	1634	1679	abscisic acid responsiveness
AVESA.00001b.r3.7Dg0003486.1	1902	1947	abscisic acid responsiveness
AVESA.00001b.r3.7Dg0003486.1	1713	1760	gibberellin-responsive element
AVESA.00001b.r3.7Dg0003486.1	356	402	anoxic specific inducibility
AVESA.00001b.r3.7Dg0003486.1	750	796	low-temperature responsiveness
AVESA.00001b.r3.7Dg0003486.1	1901	1950	zein metabolism regulation
AVESA.00001b.r3.7Dg0003486.1	242	288	light responsive element
AVESA.00001b.r3.7Dg0003486.1	928	974	light responsive element
AVESA.00001b.r3.7Dg0003486.1	1152	1198	light responsive element

## Sheet: S5 Gene replication events
Gene replication events
The Longest Transcript	Gene Name	Code	Type of dup
AVESA.00001b.r3.2Ag0001833.1	AsSPX1-2A	4	WGD or Segmental
AVESA.00001b.r3.2Ag0002494.1	AsSPX2-2A	4	WGD or Segmental
AVESA.00001b.r3.2Cg0000290.1	AsSPX3-2C	4	WGD or Segmental
AVESA.00001b.r3.2Cg0002533.1	AsSPX4-2C	3	Tandem
AVESA.00001b.r3.2Dg0000318.1	AsSPX5-2D	4	WGD or Segmental
AVESA.00001b.r3.2Dg0001755.1	AsSPX6-2D	4	WGD or Segmental
AVESA.00001b.r3.4Ag0001061.1	AsSPX7-4A	4	WGD or Segmental
AVESA.00001b.r3.4Ag0002003.1	AsSPX8-4A	4	WGD or Segmental
AVESA.00001b.r3.4Cg0001505.1	AsSPX9-4C	3	Tandem
AVESA.00001b.r3.4Cg0002788.1	AsSPX10-4C	4	WGD or Segmental
AVESA.00001b.r3.4Dg0001423.1	AsSPX11-4D	4	WGD or Segmental
AVESA.00001b.r3.4Dg0002356.1	AsSPX12-4D	4	WGD or Segmental
AVESA.00001b.r3.5Ag0000953.1	AsSPX13-5A	4	WGD or Segmental
AVESA.00001b.r3.5Ag0002994.1	AsSPX14-5A	4	WGD or Segmental
AVESA.00001b.r3.5Cg0003321.1	AsSPX15-5C	3	Tandem
AVESA.00001b.r3.5Dg0000540.1	AsSPX16-5D	4	WGD or Segmental
AVESA.00001b.r3.5Dg0002494.1	AsSPX17-5D	4	WGD or Segmental
AVESA.00001b.r3.5Dg0002895.2	AsSPX18-5D	4	WGD or Segmental
AVESA.00001b.r3.6Ag0000326.1	AsSPX19-6A	4	WGD or Segmental
AVESA.00001b.r3.6Ag0001191.1	AsSPX20-6A	3	Tandem
AVESA.00001b.r3.6Ag0002020.1	AsSPX21-6A	4	WGD or Segmental
AVESA.00001b.r3.6Ag0002021.1	AsSPX22-6A	4	WGD or Segmental
AVESA.00001b.r3.6Ag0002023.1	AsSPX23-6A	4	WGD or Segmental
AVESA.00001b.r3.6Ag0002472.1	AsSPX24-6A	4	WGD or Segmental
AVESA.00001b.r3.6Ag0002806.1	AsSPX25-6A	4	WGD or Segmental
AVESA.00001b.r3.6Cg0001014.1	AsSPX26-6C	4	WGD or Segmental
AVESA.00001b.r3.6Cg0001016.1	AsSPX27-6C	4	WGD or Segmental
AVESA.00001b.r3.6Cg0001017.1	AsSPX28-6C	4	WGD or Segmental
AVESA.00001b.r3.6Cg0002096.1	AsSPX29-6C	4	WGD or Segmental
AVESA.00001b.r3.6Cg0003187.1	AsSPX30-6C	3	Tandem
AVESA.00001b.r3.6Dg0000044.1	AsSPX31-6D	4	WGD or Segmental
AVESA.00001b.r3.6Dg0000875.3	AsSPX32-6D	3	Tandem
AVESA.00001b.r3.6Dg0001684.2	AsSPX33-6D	3	Tandem
AVESA.00001b.r3.6Dg0001686.1	AsSPX34-6D	4	WGD or Segmental
AVESA.00001b.r3.6Dg0001688.1	AsSPX35-6D	4	WGD or Segmental
AVESA.00001b.r3.7Ag0000658.1	AsSPX36-7A	3	Tandem
AVESA.00001b.r3.7Ag0001417.1	AsSPX37-7A	4	WGD or Segmental
AVESA.00001b.r3.7Cg0000254.1	AsSPX38-7C	4	WGD or Segmental
AVESA.00001b.r3.7Cg0001252.1	AsSPX39-7C	4	WGD or Segmental
AVESA.00001b.r3.7Dg0000405.1	AsSPX40-7D	4	WGD or Segmental
AVESA.00001b.r3.7Dg0002111.1	AsSPX41-7D	4	WGD or Segmental
AVESA.00001b.r3.7Dg0003486.1	AsSPX42-7D	3	Tandem

## Sheet: S6 Collinearity analysis
Collinearity analysis of AsSPX genes between oats and other plants
Avena sativa	Triticum aestivum	Oryza sativa Japonica Group	Avena insularis	Avena strigosa
AVESA.00001b.r3.2Ag0001833.1	TraesCS2A02G399200.1;TraesCS2B02G417200.1;TraesCS2D02G396700.1;TraesCS6A02G257300.1;TraesCS6B02G267800.1;TraesCS6D02G238500.1	Os02t0678200-01;Os04t0573000-01	AVINS.00020b.r1.2CG0215850.1;AVINS.00020b.r1.2DG0245500.1;AVINS.00020b.r1.6CG0762620.1;AVINS.00020b.r1.6DG0870020.1	AS04G018220; AS07G077550
AVESA.00001b.r3.2Ag0002494.1	TraesCS7A02G376200.1;TraesCS7B02G277700.1;TraesCS7D02G372600.1	Os02t0202200-01;Os06t0603600-02	AVINS.00020b.r1.4CG0954160.1;AVINS.00020b.r1.6CG0793200.2;AVINS.00020b.r1.6DG0887740.1;AVINS.00020b.r1.7DG1031290.1	AS01G095580; AS04G084580
AVESA.00001b.r3.2Cg0000290.1	TraesCS2A02G169600.1;TraesCS2B02G195900.1;TraesCS2D02G177100.1	Os10t0392600-01;Os03t0406100-01;Os07t0614700-02	AVINS.00020b.r1.2CG0155020.1;AVINS.00020b.r1.4CG0933790.1;AVINS.00020b.r1.5DG0742360.1	AS06G048160; AS07G038580
AVESA.00001b.r3.2Cg0002533.1	TraesCS2A02G399200.1;TraesCS2B02G417200.1;TraesCS2D02G396700.1;TraesCS6A02G257300.1;TraesCS6B02G267800.1;TraesCS6D02G238500.1	Os02t0678200-01;Os04t0573000-01	AVINS.00020b.r1.2CG0215850.1;AVINS.00020b.r1.2DG0245500.1;AVINS.00020b.r1.5CG0600580.1;AVINS.00020b.r1.5DG0700380.3;AVINS.00020b.r1.6CG0762620.1;AVINS.00020b.r1.6DG0870020.1	AS04G018220; AS07G077550
AVESA.00001b.r3.2Dg0000318.1	TraesCS7A02G231200.1;TraesCS7B02G129700.1;TraesCS7D02G231300.1	Os06t0493600-01	AVINS.00020b.r1.6DG0906320.1;AVINS.00020b.r1.7DG1067540.1	AS01G029390
AVESA.00001b.r3.2Dg0001755.1	TraesCS2A02G399200.1;TraesCS2B02G417200.1;TraesCS2D02G396700.1;TraesCS6A02G257300.1;TraesCS6B02G267800.1;TraesCS6D02G238500.1	Os02t0678200-01;Os04t0573000-01	AVINS.00020b.r1.2CG0215850.1;AVINS.00020b.r1.2DG0245500.1;AVINS.00020b.r1.6CG0762620.1;AVINS.00020b.r1.6DG0870020.1	AS04G018220; AS07G077550
AVESA.00001b.r3.4Ag0001061.1
AVESA.00001b.r3.4Ag0002003.1
AVESA.00001b.r3.4Cg0001505.1	TraesCS7A02G376200.1;TraesCS7B02G277700.1;TraesCS7D02G372600.1	Os02t0202200-01;Os06t0603600-02	AVINS.00020b.r1.4CG0954160.1;AVINS.00020b.r1.6CG0793200.2;AVINS.00020b.r1.6DG0887740.1;AVINS.00020b.r1.7DG1031290.1	AS01G095580; AS04G084580
AVESA.00001b.r3.4Cg0002788.1	TraesCS2A02G169600.1TraesCS2B02G195900.1TraesCS2D02G177100.1	Os07t0614700-02		AS07G038580
AVESA.00001b.r3.4Dg0001423.1	TraesCS5B02G373000.1;TraesCS5D02G380200.1	Os03t0650900-01	AVINS.00020b.r1.4DG0527720.1;AVINS.00020b.r1.7CG0469760.1	AS05G068100
AVESA.00001b.r3.4Dg0002356.1
AVESA.00001b.r3.5Ag0000953.1	TraesCS2A02G169600.1;TraesCS2B02G195900.1;TraesCS2D02G177100.1	Os03t0406100-01;Os07t0614700-02	AVINS.00020b.r1.4CG0933790.1;AVINS.00020b.r1.5DG0742360.1	AS06G048160; AS07G038580
AVESA.00001b.r3.5Ag0002994.1		Os04t0573000-01;Os09t0521800-00	AVINS.00020b.r1.5CG0600580.1;AVINS.00020b.r1.5DG0700380.3	AS05G011210
AVESA.00001b.r3.5Cg0003321.1
AVESA.00001b.r3.5Dg0000540.1	TraesCS2A02G169600.1;TraesCS2B02G195900.1;TraesCS2D02G177100.1	Os03t0406100-01;Os07t0614700-02	AVINS.00020b.r1.2CG0155020.1;AVINS.00020b.r1.4CG0933790.1;AVINS.00020b.r1.5DG0742360.1	AS06G048160; AS07G038580
AVESA.00001b.r3.5Dg0002494.1	TraesCS5A02G309800.1;TraesCS5B02G310500.1;TraesCS5D02G316800.1	Os09t0521800-00	AVINS.00020b.r1.5CG0600580.1;AVINS.00020b.r1.5DG0700380.3	AS05G011210
AVESA.00001b.r3.5Dg0002895.2	TraesCS2A02G112800.1;TraesCS2B02G131600.1;TraesCS2D02G113300.1	Os07t0673200-01	AVINS.00020b.r1.4CG0926700.1;AVINS.00020b.r1.5DG0692610.1	AS07G029400
AVESA.00001b.r3.6Ag0000326.1
AVESA.00001b.r3.6Ag0001191.1	TraesCS2A02G399200.1;TraesCS2B02G417200.1;TraesCS2D02G396700.1;TraesCS6A02G257300.1;TraesCS6B02G267800.1;TraesCS6D02G238500.1	Os02t0678200-01;Os04t0573000-01	AVINS.00020b.r1.2CG0215850.1;AVINS.00020b.r1.2DG0245500.1;AVINS.00020b.r1.6CG0762620.1;AVINS.00020b.r1.6DG0870020.1	AS04G018220; AS07G077550
AVESA.00001b.r3.6Ag0002020.1
AVESA.00001b.r3.6Ag0002021.1
AVESA.00001b.r3.6Ag0002023.1
AVESA.00001b.r3.6Ag0002472.1	TraesCS2A02G169600.1;TraesCS2B02G195900.1;TraesCS2D02G177100.1	Os10t0392600-01;Os03t0406100-01;Os07t0614700-02	AVINS.00020b.r1.2CG0155020.1;AVINS.00020b.r1.4CG0933790.1;AVINS.00020b.r1.5DG0742360.1	AS06G048160; AS07G038580
AVESA.00001b.r3.6Ag0002806.1	TraesCS2A02G112800.1;TraesCS2B02G131600.1;TraesCS2D02G113300.1	Os07t0673200-01	AVINS.00020b.r1.4CG0926700.1;AVINS.00020b.r1.5DG0692610.1	AS07G029400
AVESA.00001b.r3.6Cg0001014.1	TraesCS6A02G379700.1;TraesCS6B02G418000.1;TraesCS6D02G364100.1	Os02t0809800-01	AVINS.00020b.r1.6CG0824000.2;AVINS.00020b.r1.6DG0855430.1
AVESA.00001b.r3.6Cg0001016.1
AVESA.00001b.r3.6Cg0001017.1
AVESA.00001b.r3.6Cg0002096.1	TraesCS7A02G376200.1;TraesCS7B02G277700.1;TraesCS7D02G372600.1	Os02t0202200-01;Os06t0603600-02	AVINS.00020b.r1.4CG0954160.1;AVINS.00020b.r1.6CG0793200.2;AVINS.00020b.r1.6DG0887740.1;AVINS.00020b.r1.7DG1031290.1	AS01G095580; AS04G084580
AVESA.00001b.r3.6Cg0003187.1	TraesCS2A02G399200.1;TraesCS2B02G417200.1;TraesCS2D02G396700.1;TraesCS6A02G257300.1;TraesCS6B02G267800.1;TraesCS6D02G238500.1	Os02t0678200-01;Os04t0573000-01	AVINS.00020b.r1.2CG0215850.1;AVINS.00020b.r1.2DG0245500.1;AVINS.00020b.r1.6CG0762620.1;AVINS.00020b.r1.6DG0870020.1	AS04G018220; AS07G077550
AVESA.00001b.r3.6Dg0000044.1	TraesCS7A02G376200.1;TraesCS7B02G277700.1;TraesCS7D02G372600.1	Os02t0202200-01;Os06t0603600-02	AVINS.00020b.r1.4CG0954160.1;AVINS.00020b.r1.6CG0793200.2;AVINS.00020b.r1.6DG0887740.1;AVINS.00020b.r1.7DG1031290.1	AS01G095580; AS04G084580
AVESA.00001b.r3.6Dg0000875.3	TraesCS2A02G399200.1;TraesCS2B02G417200.1;TraesCS2D02G396700.1;TraesCS6A02G257300.1;TraesCS6B02G267800.1;TraesCS6D02G238500.1	Os02t0678200-01;Os04t0573000-01	AVINS.00020b.r1.2CG0215850.1;AVINS.00020b.r1.2DG0245500.1;AVINS.00020b.r1.6CG0762620.1;AVINS.00020b.r1.6DG0870020.1	AS04G018220; AS07G077550
AVESA.00001b.r3.6Dg0001684.2
AVESA.00001b.r3.6Dg0001686.1
AVESA.00001b.r3.6Dg0001688.1
AVESA.00001b.r3.7Ag0000658.1	TraesCS7A02G063700.3;TraesCS7D02G058400.1	Os06t0129400-02	AVINS.00020b.r1.5CG0579970.1;AVINS.00020b.r1.7DG1081260.1	AS01G005450
AVESA.00001b.r3.7Ag0001417.1
AVESA.00001b.r3.7Cg0000254.1	TraesCS4A02G367200.1;TraesCS5B02G505400.1;TraesCS5D02G506200.1		AVINS.00020b.r1.4DG0544760.1;AVINS.00020b.r1.7CG0493810.1	AS05G040320
AVESA.00001b.r3.7Cg0001252.1	TraesCS5B02G373000.1;TraesCS5D02G380200.1	Os03t0650900-01	AVINS.00020b.r1.4DG0527720.1;AVINS.00020b.r1.7CG0469760.1	AS05G068100
AVESA.00001b.r3.7Dg0000405.1	TraesCS7A02G231200.1;TraesCS7B02G129700.1;TraesCS7D02G231300.1	Os06t0493600-01	AVINS.00020b.r1.6DG0906320.1;AVINS.00020b.r1.7DG1067540.1	AS01G029390
AVESA.00001b.r3.7Dg0002111.1	TraesCS7A02G376200.1;TraesCS7B02G277700.1;TraesCS7D02G372600.1	Os02t0202200-01;Os06t0603600-02	AVINS.00020b.r1.4CG0954160.1;AVINS.00020b.r1.6CG0793200.2;AVINS.00020b.r1.6DG0887740.1;AVINS.00020b.r1.7DG1031290.1	AS01G095580; AS04G084580
AVESA.00001b.r3.7Dg0003486.1

## Sheet: S7 KaKs
Ka/Ks Analysis of Oat and Wheat
Seq_1	Seq_2	Ka	Ks	Ka_Ks	EffectiveLen	AverageS-sites	AverageN-sites	cN	cS	pN	pS	Note	T
AVESA.00001b.r3.2Ag0001833.1	AVESA.00001b.r3.2Cg0002533.1	0.0105562	0.114337	0.0923255	2088	513.917	1574.08	16.5	54.5	0.0104823	0.106048		8.79516
AVESA.00001b.r3.2Ag0001833.1	AVESA.00001b.r3.2Dg0001755.1	0.00254332	0.0694491	0.0366213	2088	512.583	1575.42	4	34	0.00253901	0.0663307		5.34224
AVESA.00001b.r3.2Ag0002494.1	AVESA.00001b.r3.4Cg0001505.1	0.0109205	0.104084	0.104919	954	216.083	737.917	8	21	0.0108413	0.0971847		8.00648
AVESA.00001b.r3.2Ag0001833.1	AVESA.00001b.r3.6Ag0001191.1	0.151121	0.790908	0.191073	2085	510.5	1574.5	215.5	249.5	0.136869	0.488737		60.8391
AVESA.00001b.r3.2Ag0001833.1	AVESA.00001b.r3.6Cg0003187.1	0.144973	0.802071	0.180749	2073	506.5	1566.5	206.5	249.5	0.131823	0.492596		61.6977
AVESA.00001b.r3.2Ag0002494.1	AVESA.00001b.r3.6Cg0002096.1	0.28422	1.20566	0.235738	513	117.417	395.583	93.5833	70.4167	0.23657	0.599716		92.7431
AVESA.00001b.r3.2Ag0001833.1	AVESA.00001b.r3.6Dg0000875.3	0.148337	0.789928	0.187786	2085	509.833	1575.17	212	249	0.134589	0.488395		60.7637
AVESA.00001b.r3.2Ag0002494.1	AVESA.00001b.r3.6Dg0000044.1	0.285356	0.541321	0.527149	591	139.833	451.167	107.083	53.9167	0.237348	0.385578		41.64
AVESA.00001b.r3.2Ag0002494.1	AVESA.00001b.r3.7Dg0002111.1	0.0067313	0.035191	0.191279	1068	247.25	820.75	5.5	8.5	0.00670119	0.0343782		2.707
AVESA.00001b.r3.2Cg0002533.1	AVESA.00001b.r3.2Dg0001755.1	0.0105545	0.114397	0.0922622	2088	513.667	1574.33	16.5	54.5	0.0104806	0.1061		8.79979
AVESA.00001b.r3.2Cg0000290.1	AVESA.00001b.r3.5Ag0000953.1	0.214371	0.378804	0.565916	714	170.083	543.917	101.417	50.5833	0.186456	0.297403		29.1387
AVESA.00001b.r3.2Cg0000290.1	AVESA.00001b.r3.5Dg0000540.1	0.209345	0.399581	0.523913	714	169.75	544.25	99.4167	52.5833	0.182667	0.309769		30.737
AVESA.00001b.r3.2Cg0000290.1	AVESA.00001b.r3.6Ag0002472.1	0.0269271	0.128195	0.210049	738	180.333	557.667	14.75	21.25	0.0264495	0.117837		9.86114
AVESA.00001b.r3.2Cg0002533.1	AVESA.00001b.r3.6Ag0001191.1	0.149165	0.820303	0.181842	2085	511.583	1573.42	212.833	255.167	0.135268	0.498778		63.1002
AVESA.00001b.r3.2Cg0002533.1	AVESA.00001b.r3.6Cg0003187.1	0.144567	0.85642	0.168804	2073	507.583	1565.42	205.833	259.167	0.131488	0.510589		65.8784
AVESA.00001b.r3.2Cg0002533.1	AVESA.00001b.r3.6Dg0000875.3	0.146388	0.825184	0.1774	2085	510.917	1574.08	209.333	255.667	0.132987	0.500408		63.4757
AVESA.00001b.r3.2Dg0001755.1	AVESA.00001b.r3.6Ag0001191.1	0.152649	0.808682	0.188763	2085	510.25	1574.75	217.5	252.5	0.138117	0.494855		62.2063
AVESA.00001b.r3.2Dg0001755.1	AVESA.00001b.r3.6Cg0003187.1	0.14372	0.843242	0.170437	2073	505.583	1567.42	205	256	0.130788	0.506346		64.8648
AVESA.00001b.r3.2Dg0001755.1	AVESA.00001b.r3.6Dg0000875.3	0.14986	0.807702	0.185538	2085	509.583	1575.42	214	252	0.135837	0.494522		62.1309
AVESA.00001b.r3.2Dg0000318.1	AVESA.00001b.r3.7Dg0000405.1	0.00613997	0.0635768	0.0965757	2553	590.583	1962.42	12	36	0.00611491	0.0609567		4.89052
AVESA.00001b.r3.4Cg0002788.1	AVESA.00001b.r3.5Ag0000953.1	0.00328049	0.0850468	0.0385727	405	99.5	305.5	1	8	0.00327332	0.080402		6.54206
AVESA.00001b.r3.4Cg0002788.1	AVESA.00001b.r3.6Ag0002472.1	0.189392	0.424559	0.446091	396	100.25	295.75	49.5	32.5	0.167371	0.32419		32.6584
AVESA.00001b.r3.4Cg0001505.1	AVESA.00001b.r3.6Cg0002096.1	0.287023	1.2266	0.233999	513	116.75	396.25	94.5	70.5	0.238486	0.603854		94.354
AVESA.00001b.r3.4Cg0001505.1	AVESA.00001b.r3.6Dg0000044.1	0.29196	0.598024	0.488209	600	140.333	459.667	111.167	57.8333	0.241842	0.412114		46.0018
AVESA.00001b.r3.4Cg0001505.1	AVESA.00001b.r3.7Dg0002111.1	0.0116814	0.112901	0.103466	948	214.667	733.333	8.5	22.5	0.0115909	0.104814		8.68466
AVESA.00001b.r3.5Ag0002994.1	AVESA.00001b.r3.5Dg0002494.1	0.00191123	0.0613368	0.0311597	2115	543.333	1571.67	3	32	0.0019088	0.0588957		4.71822
AVESA.00001b.r3.5Ag0000953.1	AVESA.00001b.r3.5Dg0000540.1	0.0035098	0.0169659	0.206875	750	178.833	571.167	2	3	0.0035016	0.0167754		1.30507
AVESA.00001b.r3.5Ag0000953.1	AVESA.00001b.r3.6Ag0002472.1	0.203195	0.345635	0.58789	714	170.917	543.083	96.6667	47.3333	0.177996	0.276938		26.5873
AVESA.00001b.r3.5Dg0002895.2	AVESA.00001b.r3.6Ag0002806.1	0.247555	0.535776	0.46205	372	84.6667	287.333	60.5833	32.4167	0.210847	0.382874		41.2135
AVESA.00001b.r3.5Dg0000540.1	AVESA.00001b.r3.6Ag0002472.1	0.198243	0.365338	0.542629	714	170.583	543.417	94.6667	49.3333	0.174206	0.289204		28.1029
AVESA.00001b.r3.6Ag0001191.1	AVESA.00001b.r3.6Cg0003187.1	0.0170599	0.0870541	0.195969	2076	504.917	1571.08	26.5	41.5	0.0168673	0.0821918		6.69647
AVESA.00001b.r3.6Ag0001191.1	AVESA.00001b.r3.6Dg0000875.3	0.00380149	0.0403866	0.0941274	2091	508.667	1582.33	6	20	0.00379187	0.0393185		3.10666
AVESA.00001b.r3.6Cg0003187.1	AVESA.00001b.r3.6Dg0000875.3	0.015752	0.0916446	0.171881	2076	504.25	1571.75	24.5	43.5	0.0155877	0.0862667		7.04959
AVESA.00001b.r3.6Cg0002096.1	AVESA.00001b.r3.7Dg0002111.1	0.281312	1.1993	0.234563	513	117.25	395.75	92.8333	70.1667	0.234576	0.598436		92.2539
AVESA.00001b.r3.6Dg0000044.1	AVESA.00001b.r3.7Dg0002111.1	0.253754	0.501405	0.506085	570	134.917	435.083	93.6667	49.3333	0.215284	0.365658		38.5696

## Sheet: S8 phenotypic data
Oats plant height and root length Unit: cm
CK
time	leaves			sum	average value	root			sum	average value
0h	13.1	13.2	13.5	39.8	13.2667	15	13.4	13.5	41.9	13.9667
1h	13.1	13.5	13.5	40.1	13.3667	15	13.4	13.5	41.9	13.9667
3h	14.1	13.9	14	42	14	13.8	13.3	13.5	40.6	13.5333
6h	12.3	14	14.1	40.4	13.4667	13.5	13.6	15.3	42.4	14.1333
9h	13.5	13.7	14	41.2	13.7333	13.6	13.6	14	41.2	13.7333
12h	13.3	13.9	14.7	41.9	13.9667	13.3	13.7	15.7	42.7	14.2333
24h	14.3	14.8	15.4	44.5	14.8333	13.3	13.7	15	42	14
0 mol/L Pi
time	leaves			sum	average value	root			sum	average value
0h	14	14.9	14.1	43	14.3333	11.9	13.2	14.3	39.4	13.1333
6h	14	15.3	14.2	43.5	14.5	11.5	13.3	14.3	39.1	13.0333
12h	14.1	15.7	14.5	44.3	14.7667	11.5	13.5	14.4	39.4	13.1333
24h	14.1	16.4	14.6	45.1	15.0333	12.2	13.1	14.4	39.7	13.2333
0.2 mol/L NaCl
time	leaves			sum	average value	root			sum	average value
0h	14.8	14	14.6	43.4	14.4667	10.1	11.7	11.6	33.4	11.1333
1h	15.9	14.2	14.9	45	15	9.9	12	10	31.9	10.6333
3h	14.8	13.9	15.6	44.3	14.7667	10.1	12	10.2	32.3	10.7667
6h	14.4	13.8	15.5	43.7	14.5667	10	12.2	10.1	32.3	10.7667
9h	14.5	15.5	14.3	44.3	14.7667	9.9	11.8	10	31.7	10.5667
12h	14.5	14.5	16	45	15	8.9	11.9	10.8	31.6	10.5333
24h	14.3	14	16.3	44.6	14.8667	10	11.9	10.4	32.3	10.7667
20% PEG6000
time	leaves			sum	average value	root			sum	average value
0h	11.8	12.7	11.9	36.4	12.1333	11.3	12	12.7	36	12
1h	11.9	11.6	11.6	35.1	11.7	10.4	12	12.5	34.9	11.6333
3h	12	12.9	11.4	36.3	12.1	10.5	11.7	12.9	35.1	11.7
6h	11.7	11.7	12.5	35.9	11.9667	11	12	12.6	35.6	11.8667
9h	11.9	11.8	12.5	36.2	12.0667	11	12	12.6	35.6	11.8667
12h	12	11.5	12.7	36.2	12.0667	10.7	11.4	12.8	34.9	11.6333
24h	12	12	13	37	12.3333	10.4	11.1	12.5	34	11.3333
30 umol/L ABA
time	leaves			sum	average value	root			sum	average value
0h	14.5	14.2	14.8	43.5	14.5	12.6	8.9	9.8	31.3	10.4333
1h	14.8	14.6	15	44.4	14.8	12.3	9.5	11.1	32.9	10.9667
3h	14.6	14.5	14.9	44	14.6667	12.3	8.9	10.9	32.1	10.7
6h	15	15	14.5	44.5	14.8333	12.6	9.4	11.4	33.4	11.1333
9h	15	15	14.4	44.4	14.8	12.3	9.4	11	32.7	10.9
12h	12	14.2	14.9	41.1	13.7	12.3	9.2	11.2	32.7	10.9
24h	15.3	14.4	15	44.7	14.9	12.6	9.3	10.6	32.5	10.8333
4 ℃
time	leaves			sum	average value	root			sum	average value
0h	11.2	12.1	11.7	35	11.6667	14	14.2	15.5	43.7	14.5667
1h	11.2	12.1	11.7	35	11.6667	14	14.2	15.5	43.7	14.5667
3h	11.4	12.4	12.5	36.3	12.1	14.1	13.1	15.7	42.9	14.3
6h	11.1	12.1	12.3	35.5	11.8333	14	13.1	15.3	42.4	14.1333
9h	11	12	12.3	35.3	11.7667	14.4	13	11.4	38.8	12.9333
12h	11.6	11.9	12.6	36.1	12.0333	14	13.1	15.6	42.7	14.2333
24h	11	12.1	12.5	35.6	11.8667	14	12.7	15.4	42.1	14.0333
40 ℃
time	leaves			sum	average value	root			sum	average value
0h	11.8	11.8	13.2	36.8	12.2667	12.6	13.9	13.9	40.4	13.4667
1h	11.8	11.8	13.2	36.8	12.2667	12.6	13.9	13.9	40.4	13.4667
3h	12.4	11.6	12.8	36.8	12.2667	12.1	13.8	13.4	39.3	13.1
6h	12.4	11.7	12.8	36.9	12.3	12.3	13.6	13.7	39.6	13.2
9h	12.8	12.7	11.7	37.2	12.4	12	13.5	13.4	38.9	12.9667
12h	12.1	11.5	12.9	36.5	12.1667	12	14	13.6	39.6	13.2
24h	12.3	12.5	11.7	36.5	12.1667	12	13	14	39	13
